# Supplementary material for: Inducible knock-out of BCL6 in lymphoma cells results in tumor stasis
Source: Oncotarget. 2020 Mar 3;11(9):875–90. doi: 10.18632/oncotarget.27506 (PMC7061739; doi:10.18632/oncotarget.27506)
Supplement: Supplementary file 2 [file oncotarget-11-875-s002.xlsx]

## Sheet: Supplementary Table 2
Supplementary Table 2: List of common up- and down-regulated genes after BCL6 knock-out and BI-3802 mediated BCL6 degradation in SU-DHL-4 cells (related to Figure 5D)
Cutoff: absolute fold change ≥ 3, false discovery rate (FDR) ≤ 0.01
BCL6 knock-out (48h)/BI-3802 (20h)		BCL6 knock-out (168h)/BI-3802 (168h)
up	down	up	down
ENSG00000003400	ENSG00000078081	ENSG00000003400	ENSG00000008277
ENSG00000023902	ENSG00000135824	ENSG00000007129	ENSG00000011052
ENSG00000043462	ENSG00000164076	ENSG00000007237	ENSG00000011426
ENSG00000054267	ENSG00000181418	ENSG00000007516	ENSG00000025423
ENSG00000054277		ENSG00000008513	ENSG00000029993
ENSG00000057704		ENSG00000009724	ENSG00000035499
ENSG00000059377		ENSG00000012779	ENSG00000038210
ENSG00000059804		ENSG00000012822	ENSG00000038295
ENSG00000071073		ENSG00000023902	ENSG00000050767
ENSG00000078589		ENSG00000026652	ENSG00000051180
ENSG00000079263		ENSG00000026950	ENSG00000058804
ENSG00000100219		ENSG00000035664	ENSG00000060982
ENSG00000105928		ENSG00000040933	ENSG00000065328
ENSG00000107438		ENSG00000042493	ENSG00000066279
ENSG00000110848		ENSG00000048740	ENSG00000069869
ENSG00000111679		ENSG00000054277	ENSG00000071539
ENSG00000112299		ENSG00000057704	ENSG00000072571
ENSG00000116017		ENSG00000059377	ENSG00000075131
ENSG00000119772		ENSG00000059804	ENSG00000076003
ENSG00000119922		ENSG00000064601	ENSG00000079150
ENSG00000120162		ENSG00000064687	ENSG00000080986
ENSG00000127528		ENSG00000068079	ENSG00000081181
ENSG00000135116		ENSG00000068831	ENSG00000085382
ENSG00000138166		ENSG00000071073	ENSG00000092853
ENSG00000138623		ENSG00000071242	ENSG00000093217
ENSG00000139722		ENSG00000072858	ENSG00000094804
ENSG00000143297		ENSG00000073737	ENSG00000097046
ENSG00000148832		ENSG00000074219	ENSG00000100206
ENSG00000154102		ENSG00000075826	ENSG00000100479
ENSG00000154930		ENSG00000075886	ENSG00000100526
ENSG00000159618		ENSG00000078687	ENSG00000101003
ENSG00000163534		ENSG00000079263	ENSG00000102466
ENSG00000164236		ENSG00000081853	ENSG00000102760
ENSG00000167046		ENSG00000087266	ENSG00000104738
ENSG00000169554		ENSG00000087274	ENSG00000105695
ENSG00000170989		ENSG00000089127	ENSG00000106211
ENSG00000172164		ENSG00000091592	ENSG00000109805
ENSG00000172493		ENSG00000092929	ENSG00000110881
ENSG00000172794		ENSG00000099308	ENSG00000111424
ENSG00000173193		ENSG00000099904	ENSG00000112029
ENSG00000173198		ENSG00000100024	ENSG00000112312
ENSG00000173200		ENSG00000100288	ENSG00000112742
ENSG00000174032		ENSG00000100299	ENSG00000113356
ENSG00000174945		ENSG00000100307	ENSG00000113645
ENSG00000175040		ENSG00000100918	ENSG00000115194
ENSG00000179361		ENSG00000101605	ENSG00000115295
ENSG00000185477		ENSG00000102032	ENSG00000116096
ENSG00000187912		ENSG00000102878	ENSG00000117650
ENSG00000189067		ENSG00000104518	ENSG00000117724
ENSG00000196664		ENSG00000105219	ENSG00000118513
ENSG00000196781		ENSG00000105261	ENSG00000119042
ENSG00000197536		ENSG00000105519	ENSG00000119326
ENSG00000197629		ENSG00000105520	ENSG00000119969
ENSG00000205885		ENSG00000105928	ENSG00000120756
ENSG00000224220		ENSG00000106003	ENSG00000121211
ENSG00000233609		ENSG00000106123	ENSG00000121621
ENSG00000240771		ENSG00000106479	ENSG00000123213
ENSG00000241679		ENSG00000107263	ENSG00000123219
ENSG00000257221		ENSG00000107438	ENSG00000123485
		ENSG00000107738	ENSG00000124207
		ENSG00000109066	ENSG00000124721
		ENSG00000110324	ENSG00000124787
		ENSG00000110719	ENSG00000126787
		ENSG00000110848	ENSG00000127423
		ENSG00000111679	ENSG00000129048
		ENSG00000111801	ENSG00000129173
		ENSG00000111886	ENSG00000131153
		ENSG00000112137	ENSG00000131747
		ENSG00000112486	ENSG00000132646
		ENSG00000113555	ENSG00000133119
		ENSG00000114626	ENSG00000133739
		ENSG00000115657	ENSG00000136111
		ENSG00000115977	ENSG00000136492
		ENSG00000116017	ENSG00000136824
		ENSG00000116147	ENSG00000136929
		ENSG00000116819	ENSG00000136982
		ENSG00000116977	ENSG00000137267
		ENSG00000117586	ENSG00000137563
		ENSG00000119608	ENSG00000137880
		ENSG00000119714	ENSG00000138160
		ENSG00000119772	ENSG00000138180
		ENSG00000119917	ENSG00000138587
		ENSG00000119922	ENSG00000138709
		ENSG00000121410	ENSG00000138738
		ENSG00000121577	ENSG00000138778
		ENSG00000121858	ENSG00000138821
		ENSG00000122223	ENSG00000139734
		ENSG00000123095	ENSG00000142731
		ENSG00000123096	ENSG00000143162
		ENSG00000123360	ENSG00000143228
		ENSG00000124126	ENSG00000143476
		ENSG00000124225	ENSG00000143995
		ENSG00000124256	ENSG00000144354
		ENSG00000124602	ENSG00000145386
		ENSG00000125910	ENSG00000145569
		ENSG00000127329	ENSG00000146410
		ENSG00000127415	ENSG00000146416
		ENSG00000127419	ENSG00000147434
		ENSG00000127528	ENSG00000147862
		ENSG00000128335	ENSG00000148175
		ENSG00000128438	ENSG00000148773
		ENSG00000128482	ENSG00000149548
		ENSG00000128594	ENSG00000149554
		ENSG00000128602	ENSG00000149926
		ENSG00000128872	ENSG00000151150
		ENSG00000129667	ENSG00000151725
		ENSG00000130518	ENSG00000152253
		ENSG00000130653	ENSG00000153044
		ENSG00000130775	ENSG00000154146
		ENSG00000130787	ENSG00000154640
		ENSG00000132294	ENSG00000154874
		ENSG00000132704	ENSG00000155755
		ENSG00000133056	ENSG00000155792
		ENSG00000133063	ENSG00000156218
		ENSG00000133246	ENSG00000156299
		ENSG00000134020	ENSG00000156802
		ENSG00000134250	ENSG00000158402
		ENSG00000135116	ENSG00000160505
		ENSG00000135148	ENSG00000161888
		ENSG00000135437	ENSG00000163535
		ENSG00000135722	ENSG00000163808
		ENSG00000135898	ENSG00000163923
		ENSG00000135899	ENSG00000164076
		ENSG00000136457	ENSG00000164109
		ENSG00000137496	ENSG00000164362
		ENSG00000137841	ENSG00000164683
		ENSG00000138166	ENSG00000165238
		ENSG00000138496	ENSG00000165244
		ENSG00000138623	ENSG00000165490
		ENSG00000138964	ENSG00000165704
		ENSG00000139722	ENSG00000165891
		ENSG00000140199	ENSG00000165912
		ENSG00000140368	ENSG00000167513
		ENSG00000140464	ENSG00000167771
		ENSG00000140465	ENSG00000168078
		ENSG00000140505	ENSG00000168913
		ENSG00000140577	ENSG00000169884
		ENSG00000140678	ENSG00000170160
		ENSG00000140750	ENSG00000170293
		ENSG00000140853	ENSG00000170312
		ENSG00000140939	ENSG00000171848
		ENSG00000141469	ENSG00000173621
		ENSG00000141506	ENSG00000174371
		ENSG00000142197	ENSG00000174749
		ENSG00000143110	ENSG00000175305
		ENSG00000143297	ENSG00000175449
		ENSG00000143382	ENSG00000175600
		ENSG00000143669	ENSG00000176912
		ENSG00000143819	ENSG00000179873
		ENSG00000144134	ENSG00000180071
		ENSG00000144791	ENSG00000181544
		ENSG00000145214	ENSG00000181751
		ENSG00000145217	ENSG00000182010
		ENSG00000146192	ENSG00000183496
		ENSG00000147526	ENSG00000183722
		ENSG00000148832	ENSG00000183723
		ENSG00000149243	ENSG00000184661
		ENSG00000149591	ENSG00000185697
		ENSG00000151490	ENSG00000186871
		ENSG00000151651	ENSG00000187486
		ENSG00000152128	ENSG00000188211
		ENSG00000152818	ENSG00000188610
		ENSG00000152969	ENSG00000188613
		ENSG00000154102	ENSG00000188933
		ENSG00000154309	ENSG00000189046
		ENSG00000154930	ENSG00000189057
		ENSG00000156011	ENSG00000189410
		ENSG00000157617	ENSG00000196189
		ENSG00000157873	ENSG00000196372
		ENSG00000158373	ENSG00000198157
		ENSG00000158481	ENSG00000198435
		ENSG00000159314	ENSG00000205592
		ENSG00000159618	ENSG00000213160
		ENSG00000160097	ENSG00000214391
		ENSG00000160613	ENSG00000214944
		ENSG00000160766	ENSG00000215417
		ENSG00000161265	ENSG00000215784
		ENSG00000161791	ENSG00000224187
		ENSG00000161929	ENSG00000226397
		ENSG00000163354	ENSG00000227540
		ENSG00000163378	ENSG00000233461
		ENSG00000163406	ENSG00000233589
		ENSG00000163518	ENSG00000234129
		ENSG00000163534	ENSG00000236864
		ENSG00000163545	ENSG00000242265
		ENSG00000163823	ENSG00000246465
		ENSG00000163840	ENSG00000248571
		ENSG00000163959	ENSG00000253633
		ENSG00000164236	ENSG00000255733
		ENSG00000164849	ENSG00000256663
		ENSG00000166501	ENSG00000257167
		ENSG00000166928	ENSG00000260196
		ENSG00000167261	ENSG00000260260
		ENSG00000167613	ENSG00000260658
		ENSG00000167614	ENSG00000262814
		ENSG00000167676	ENSG00000263823
		ENSG00000167995	ENSG00000266302
		ENSG00000168026	ENSG00000266983
		ENSG00000168071
		ENSG00000168404
		ENSG00000168769
		ENSG00000168970
		ENSG00000169246
		ENSG00000169413
		ENSG00000169435
		ENSG00000169508
		ENSG00000169896
		ENSG00000170092
		ENSG00000170989
		ENSG00000171310
		ENSG00000171502
		ENSG00000171786
		ENSG00000171962
		ENSG00000172164
		ENSG00000172493
		ENSG00000172771
		ENSG00000172794
		ENSG00000173198
		ENSG00000173200
		ENSG00000173821
		ENSG00000173991
		ENSG00000174032
		ENSG00000174944
		ENSG00000175040
		ENSG00000175505
		ENSG00000175514
		ENSG00000175544
		ENSG00000175564
		ENSG00000175920
		ENSG00000177169
		ENSG00000177409
		ENSG00000178623
		ENSG00000178685
		ENSG00000178803
		ENSG00000178950
		ENSG00000178971
		ENSG00000179361
		ENSG00000179406
		ENSG00000179583
		ENSG00000179698
		ENSG00000179846
		ENSG00000180422
		ENSG00000180573
		ENSG00000181790
		ENSG00000181800
		ENSG00000182511
		ENSG00000182873
		ENSG00000183401
		ENSG00000183486
		ENSG00000184384
		ENSG00000184588
		ENSG00000184923
		ENSG00000185507
		ENSG00000185864
		ENSG00000185905
		ENSG00000186174
		ENSG00000186583
		ENSG00000186594
		ENSG00000187510
		ENSG00000187650
		ENSG00000187764
		ENSG00000187912
		ENSG00000188404
		ENSG00000196167
		ENSG00000196338
		ENSG00000196664
		ENSG00000196689
		ENSG00000196781
		ENSG00000196917
		ENSG00000197520
		ENSG00000197536
		ENSG00000197629
		ENSG00000197903
		ENSG00000198561
		ENSG00000198569
		ENSG00000198873
		ENSG00000198959
		ENSG00000204161
		ENSG00000204282
		ENSG00000204290
		ENSG00000204396
		ENSG00000204482
		ENSG00000204525
		ENSG00000205356
		ENSG00000205560
		ENSG00000205790
		ENSG00000206337
		ENSG00000206561
		ENSG00000211595
		ENSG00000211895
		ENSG00000213075
		ENSG00000213859
		ENSG00000213901
		ENSG00000214021
		ENSG00000214176
		ENSG00000214198
		ENSG00000214562
		ENSG00000214655
		ENSG00000215022
		ENSG00000222585
		ENSG00000224220
		ENSG00000224478
		ENSG00000224660
		ENSG00000224875
		ENSG00000225234
		ENSG00000225828
		ENSG00000225920
		ENSG00000225963
		ENSG00000226180
		ENSG00000226751
		ENSG00000227155
		ENSG00000227217
		ENSG00000227543
		ENSG00000228242
		ENSG00000228487
		ENSG00000228492
		ENSG00000229417
		ENSG00000229474
		ENSG00000231064
		ENSG00000231964
		ENSG00000232344
		ENSG00000233198
		ENSG00000233609
		ENSG00000234056
		ENSG00000234184
		ENSG00000234290
		ENSG00000234500
		ENSG00000234769
		ENSG00000237118
		ENSG00000237172
		ENSG00000238164
		ENSG00000239763
		ENSG00000240505
		ENSG00000240891
		ENSG00000241679
		ENSG00000242258
		ENSG00000242472
		ENSG00000243696
		ENSG00000243708
		ENSG00000244486
		ENSG00000245025
		ENSG00000245148
		ENSG00000246575
		ENSG00000250151
		ENSG00000250410
		ENSG00000251414
		ENSG00000251615
		ENSG00000253958
		ENSG00000254413
		ENSG00000254428
		ENSG00000254815
		ENSG00000255031
		ENSG00000255299
		ENSG00000255354
		ENSG00000255974
		ENSG00000256894
		ENSG00000257221
		ENSG00000257950
		ENSG00000258311
		ENSG00000258352
		ENSG00000258515
		ENSG00000258711
		ENSG00000258727
		ENSG00000258760
		ENSG00000258875
		ENSG00000259876
		ENSG00000260051
		ENSG00000260121
		ENSG00000260498
		ENSG00000261087
		ENSG00000261884
		ENSG00000262903
		ENSG00000263327
		ENSG00000263335
		ENSG00000263345
		ENSG00000263874
		ENSG00000265298
		ENSG00000267016
		ENSG00000267263
		ENSG00000267281
		ENSG00000267344
		ENSG00000267632
		ENSG00000267649
		ENSG00000269352
		ENSG00000269481
		ENSG00000269843
