# Supplementary material for: Inducible knock-out of BCL6 in lymphoma cells results in tumor stasis
Source: Oncotarget. 2020 Mar 3;11(9):875–90. doi: 10.18632/oncotarget.27506 (PMC7061739; doi:10.18632/oncotarget.27506)
Supplement: Supplementary file 3 [file oncotarget-11-875-s003.xlsx]

## Sheet: Supplementary Table 3
Supplementary Table 3: Gene set enrichment analysis of differentially regulated genes after BCL6 knock-out and BI-3802 mediated BCL6 degradation in SU-DHL-4 cells
NAME	SIZE	ES	NES	NOM.p.val	FDR.q.val	FWER.p.val	RANK.AT.MAX	LEADING.EDGE	timepoint	treatment
GO_IMMUNE_RESPONSE	481	0.165687	4.13302	0	0	0	3180	tags=44%, list=28%, signal=58%	48h	BCL6 knock-out
HALLMARK_INTERFERON_GAMMA_RESPONSE	123	0.264235	3.3963	0	0	0	2684	tags=50%, list=23%, signal=64%	48h	BCL6 knock-out
GO_REGULATION_OF_GTPASE_ACTIVITY	380	0.149735	3.33913	0	0	0	4367	tags=53%, list=38%, signal=82%	48h	BCL6 knock-out
GO_G_PROTEIN_COUPLED_RECEPTOR_SIGNALING_PATHWAY	170	0.206666	3.1216	0	0	0	4335	tags=58%, list=38%, signal=92%	48h	BCL6 knock-out
GO_HOMOPHILIC_CELL_ADHESION_VIA_PLASMA_MEMBRANE_ADHESION_MOLECULES	36	0.440677	3.08016	0	0	0	5464	tags=92%, list=48%, signal=175%	48h	BCL6 knock-out
GO_REGULATION_OF_INTERLEUKIN_6_PRODUCTION	51	0.362608	2.99415	0	0.000543307	0.003	2376	tags=57%, list=21%, signal=71%	48h	BCL6 knock-out
GO_NEGATIVE_REGULATION_OF_INTERLEUKIN_6_PRODUCTION	20	0.543315	2.94909	0	0.000618574	0.004	2376	tags=75%, list=21%, signal=94%	48h	BCL6 knock-out
GO_INNATE_IMMUNE_RESPONSE	266	0.155722	2.93478	0	0.000541252	0.004	3164	tags=43%, list=28%, signal=58%	48h	BCL6 knock-out
GO_REGULATION_OF_CYTOKINE_SECRETION	60	0.317861	2.93033	0	0.000481113	0.004	2294	tags=52%, list=20%, signal=64%	48h	BCL6 knock-out
GO_POSITIVE_REGULATION_OF_MAPK_CASCADE	214	0.17315	2.89931	0	0.000542664	0.005	7576	tags=83%, list=66%, signal=241%	48h	BCL6 knock-out
GO_ADAPTIVE_IMMUNE_RESPONSE	137	0.206356	2.86129	0	0.00100156	0.01	3180	tags=48%, list=28%, signal=66%	48h	BCL6 knock-out
GO_NEGATIVE_REGULATION_OF_CYTOKINE_SECRETION	18	0.562555	2.8128	0	0.00173568	0.019	1837	tags=72%, list=16%, signal=86%	48h	BCL6 knock-out
GO_ACTIN_FILAMENT_BASED_PROCESS	265	0.153429	2.80268	0	0.00185492	0.022	6664	tags=73%, list=58%, signal=171%	48h	BCL6 knock-out
GO_RESPONSE_TO_TYPE_I_INTERFERON	37	0.377507	2.78184	0	0.00188095	0.024	3117	tags=65%, list=27%, signal=89%	48h	BCL6 knock-out
GO_REGULATION_OF_AXON_GUIDANCE	18	0.547332	2.78012	0	0.00182737	0.025	1375	tags=67%, list=12%, signal=76%	48h	BCL6 knock-out
GO_POSITIVE_REGULATION_OF_LOCOMOTION	185	0.174018	2.73865	0	0.00253781	0.037	2742	tags=41%, list=24%, signal=53%	48h	BCL6 knock-out
GO_REGULATION_OF_VESICLE_MEDIATED_TRANSPORT	259	0.14746	2.7016	0	0.0032254	0.049	5598	tags=63%, list=49%, signal=121%	48h	BCL6 knock-out
GO_CELL_CELL_ADHESION	249	0.149567	2.69239	0	0.00322914	0.052	5956	tags=67%, list=52%, signal=136%	48h	BCL6 knock-out
GO_NEGATIVE_CHEMOTAXIS	16	0.562588	2.67338	0	0.00380878	0.065	1438	tags=69%, list=13%, signal=79%	48h	BCL6 knock-out
GO_CELL_CELL_ADHESION_VIA_PLASMA_MEMBRANE_ADHESION_MOLECULES	49	0.319912	2.65952	0	0.00405753	0.073	5464	tags=80%, list=48%, signal=152%	48h	BCL6 knock-out
GO_RESPONSE_TO_BACTERIUM	211	0.158365	2.64775	0	0.00407213	0.076	3211	tags=44%, list=28%, signal=59%	48h	BCL6 knock-out
HALLMARK_TNFA_SIGNALING_VIA_NFKB	119	0.206258	2.64453	0	0.00398595	0.078	3242	tags=49%, list=28%, signal=67%	48h	BCL6 knock-out
GO_POSITIVE_REGULATION_OF_PHOSPHORUS_METABOLIC_PROCESS	487	0.10301	2.63753	0.0019305	0.00390821	0.079	7356	tags=74%, list=64%, signal=199%	48h	BCL6 knock-out
HALLMARK_INTERFERON_ALPHA_RESPONSE	56	0.29932	2.63632	0	0.00379042	0.08	1291	tags=41%, list=11%, signal=46%	48h	BCL6 knock-out
GO_INFLAMMATORY_RESPONSE	166	0.177103	2.62721	0	0.00377196	0.081	3587	tags=49%, list=31%, signal=70%	48h	BCL6 knock-out
GO_NEURAL_CREST_CELL_MIGRATION	17	0.525691	2.62546	0	0.00367016	0.081	4091	tags=88%, list=36%, signal=137%	48h	BCL6 knock-out
GO_REGULATION_OF_RESPONSE_TO_CYTOKINE_STIMULUS	90	0.231502	2.61111	0	0.00390317	0.089	3348	tags=52%, list=29%, signal=73%	48h	BCL6 knock-out
GO_REGULATION_OF_CYTOKINE_PRODUCTION	296	0.12896	2.60897	0.00212766	0.00384234	0.091	3550	tags=44%, list=31%, signal=62%	48h	BCL6 knock-out
GO_REGULATION_OF_CELLULAR_COMPONENT_MOVEMENT	354	0.125404	2.60844	0	0.00370984	0.091	5690	tags=62%, list=50%, signal=119%	48h	BCL6 knock-out
GO_NEGATIVE_REGULATION_OF_MULTICELLULAR_ORGANISMAL_PROCESS	428	0.108547	2.58888	0	0.00424509	0.109	5249	tags=56%, list=46%, signal=100%	48h	BCL6 knock-out
GO_REGULATION_OF_SMALL_GTPASE_MEDIATED_SIGNAL_TRANSDUCTION	170	0.169524	2.58043	0	0.00432129	0.114	5764	tags=67%, list=50%, signal=133%	48h	BCL6 knock-out
GO_BIOLOGICAL_ADHESION	399	0.11325	2.56476	0	0.00515376	0.138	2908	tags=36%, list=25%, signal=47%	48h	BCL6 knock-out
GO_POSITIVE_REGULATION_OF_INTRACELLULAR_SIGNAL_TRANSDUCTION	455	0.10359	2.52021	0	0.00699415	0.186	8547	tags=85%, list=75%, signal=321%	48h	BCL6 knock-out
GO_STAT_CASCADE	22	0.456089	2.51331	0	0.00711004	0.195	5195	tags=91%, list=45%, signal=166%	48h	BCL6 knock-out
GO_CYTOKINE_PRODUCTION	58	0.281057	2.5131	0.00194932	0.0069069	0.195	2127	tags=47%, list=19%, signal=57%	48h	BCL6 knock-out
GO_NEGATIVE_REGULATION_OF_LOCOMOTION	120	0.192461	2.51227	0	0.00674555	0.195	4306	tags=57%, list=38%, signal=90%	48h	BCL6 knock-out
KEGG_CYTOKINE_CYTOKINE_RECEPTOR_INTERACTION	62	0.27357	2.5071	0.00211416	0.00671458	0.2	3716	tags=60%, list=32%, signal=88%	48h	BCL6 knock-out
GO_VACUOLE_ORGANIZATION	132	0.181071	2.48074	0	0.00783638	0.232	8444	tags=92%, list=74%, signal=345%	48h	BCL6 knock-out
GO_REGULATION_OF_VASCULATURE_DEVELOPMENT	85	0.227327	2.4695	0	0.00831103	0.25	4150	tags=59%, list=36%, signal=92%	48h	BCL6 knock-out
GO_ENZYME_LINKED_RECEPTOR_PROTEIN_SIGNALING_PATHWAY	376	0.108422	2.46633	0.00189036	0.00832605	0.256	5984	tags=63%, list=52%, signal=127%	48h	BCL6 knock-out
KEGG_REGULATION_OF_ACTIN_CYTOSKELETON	128	0.184485	2.44173	0	0.00967991	0.299	7391	tags=83%, list=65%, signal=231%	48h	BCL6 knock-out
GO_CELLULAR_RESPONSE_TO_INTERFERON_GAMMA	57	0.275545	2.42034	0	0.0112059	0.352	6099	tags=81%, list=53%, signal=172%	48h	BCL6 knock-out
GO_VACUOLAR_TRANSPORT	194	0.152105	2.4189	0.00199601	0.0110703	0.354	8555	tags=90%, list=75%, signal=349%	48h	BCL6 knock-out
GO_NEGATIVE_REGULATION_OF_CYTOKINE_PRODUCTION	103	0.203903	2.40543	0	0.0116951	0.375	3243	tags=49%, list=28%, signal=67%	48h	BCL6 knock-out
GO_LOCOMOTION	472	0.0959458	2.40076	0	0.0118003	0.383	6683	tags=68%, list=58%, signal=156%	48h	BCL6 knock-out
GO_ACTIVATION_OF_PROTEIN_KINASE_ACTIVITY	161	0.164422	2.40034	0	0.0115896	0.385	6107	tags=70%, list=53%, signal=147%	48h	BCL6 knock-out
GO_INTERFERON_GAMMA_MEDIATED_SIGNALING_PATHWAY	46	0.294426	2.39372	0	0.0120471	0.401	6099	tags=83%, list=53%, signal=176%	48h	BCL6 knock-out
KEGG_LEISHMANIA_INFECTION	49	0.285721	2.39229	0.00217391	0.0118872	0.403	6321	tags=84%, list=55%, signal=186%	48h	BCL6 knock-out
GO_CELL_MOTILITY	361	0.111674	2.39202	0.00208333	0.0116673	0.403	2820	tags=35%, list=25%, signal=46%	48h	BCL6 knock-out
GO_REGULATION_OF_CELL_ADHESION	320	0.119741	2.38977	0	0.0115005	0.404	5428	tags=59%, list=47%, signal=109%	48h	BCL6 knock-out
GO_RESPONSE_TO_BIOTIC_STIMULUS	408	0.101828	2.35136	0	0.0147265	0.491	3252	tags=38%, list=28%, signal=52%	48h	BCL6 knock-out
GO_POSITIVE_REGULATION_OF_CELL_DIFFERENTIATION	402	0.101143	2.35087	0	0.0145274	0.493	6229	tags=64%, list=54%, signal=136%	48h	BCL6 knock-out
GO_CELL_ACTIVATION	306	0.115076	2.34913	0.00196078	0.0144393	0.496	6910	tags=72%, list=60%, signal=176%	48h	BCL6 knock-out
GO_REGULATION_OF_NUCLEOTIDE_CATABOLIC_PROCESS	22	0.416347	2.33103	0	0.0159265	0.541	4088	tags=77%, list=36%, signal=120%	48h	BCL6 knock-out
GO_INTEGRIN_MEDIATED_SIGNALING_PATHWAY	45	0.29822	2.3281	0	0.0158763	0.547	2704	tags=53%, list=24%, signal=70%	48h	BCL6 knock-out
GO_REGULATION_OF_CELL_ACTIVATION	258	0.125496	2.31842	0	0.0166706	0.569	5428	tags=60%, list=47%, signal=111%	48h	BCL6 knock-out
GO_RESPONSE_TO_INTERFERON_GAMMA	69	0.236698	2.31822	0	0.0163781	0.569	6099	tags=77%, list=53%, signal=163%	48h	BCL6 knock-out
KEGG_CHEMOKINE_SIGNALING_PATHWAY	97	0.197753	2.30991	0	0.0173513	0.6	7432	tags=85%, list=65%, signal=239%	48h	BCL6 knock-out
GO_CELL_PROJECTION_ORGANIZATION	459	0.0944527	2.30954	0	0.0170572	0.6	5770	tags=59%, list=50%, signal=115%	48h	BCL6 knock-out
GO_MICROTUBULE_BASED_PROCESS	366	0.10844	2.28866	0	0.0197418	0.651	8869	tags=88%, list=77%, signal=378%	48h	BCL6 knock-out
KEGG_NEUROACTIVE_LIGAND_RECEPTOR_INTERACTION	32	0.336304	2.27815	0.0019802	0.0210085	0.677	1526	tags=47%, list=13%, signal=54%	48h	BCL6 knock-out
GO_B_CELL_RECEPTOR_SIGNALING_PATHWAY	36	0.320365	2.27594	0	0.0210036	0.682	5247	tags=78%, list=46%, signal=143%	48h	BCL6 knock-out
GO_RESPONSE_TO_MOLECULE_OF_BACTERIAL_ORIGIN	153	0.159467	2.27261	0.00189753	0.0210715	0.69	3211	tags=44%, list=28%, signal=60%	48h	BCL6 knock-out
HALLMARK_MITOTIC_SPINDLE	183	0.146426	2.26662	0	0.0217193	0.708	7608	tags=81%, list=66%, signal=237%	48h	BCL6 knock-out
GO_REGULATION_OF_CELLULAR_RESPONSE_TO_GROWTH_FACTOR_STIMULUS	101	0.190856	2.26591	0	0.0214705	0.711	6221	tags=73%, list=54%, signal=159%	48h	BCL6 knock-out
GO_POSITIVE_REGULATION_OF_CYTOKINE_BIOSYNTHETIC_PROCESS	28	0.353578	2.26245	0.00204499	0.0216628	0.721	2094	tags=54%, list=18%, signal=65%	48h	BCL6 knock-out
GO_POSITIVE_REGULATION_OF_INFLAMMATORY_RESPONSE	33	0.333413	2.2593	0.00194932	0.0218175	0.724	4172	tags=70%, list=36%, signal=109%	48h	BCL6 knock-out
HALLMARK_IL6_JAK_STAT3_SIGNALING	42	0.29219	2.25569	0.00207469	0.0222221	0.735	3208	tags=57%, list=28%, signal=79%	48h	BCL6 knock-out
GO_IMMUNE_EFFECTOR_PROCESS	267	0.118149	2.24397	0.00392157	0.0239072	0.762	3180	tags=39%, list=28%, signal=53%	48h	BCL6 knock-out
KEGG_LEUKOCYTE_TRANSENDOTHELIAL_MIGRATION	73	0.226285	2.23661	0	0.0247912	0.778	4482	tags=62%, list=39%, signal=101%	48h	BCL6 knock-out
GO_PHAGOCYTOSIS	108	0.182892	2.23181	0	0.0251048	0.786	5239	tags=64%, list=46%, signal=117%	48h	BCL6 knock-out
GO_SECRETION_BY_CELL	221	0.127614	2.22897	0	0.0253532	0.795	5663	tags=62%, list=49%, signal=120%	48h	BCL6 knock-out
GO_TRANSMEMBRANE_RECEPTOR_PROTEIN_TYROSINE_KINASE_SIGNALING_PATHWAY	289	0.114294	2.22541	0.00193798	0.0256082	0.801	5735	tags=61%, list=50%, signal=120%	48h	BCL6 knock-out
GO_REGULATED_EXOCYTOSIS	94	0.199768	2.22241	0.002079	0.0257847	0.808	5647	tags=69%, list=49%, signal=135%	48h	BCL6 knock-out
GO_REGULATION_OF_LEUKOCYTE_DIFFERENTIATION	127	0.175179	2.21724	0	0.0263381	0.82	5137	tags=62%, list=45%, signal=112%	48h	BCL6 knock-out
GO_REGULATION_OF_MAPK_CASCADE	328	0.106431	2.2143	0.00182815	0.0263832	0.824	7576	tags=77%, list=66%, signal=220%	48h	BCL6 knock-out
GO_GOLGI_VESICLE_TRANSPORT	259	0.119239	2.20731	0.00201207	0.0273087	0.837	8389	tags=85%, list=73%, signal=311%	48h	BCL6 knock-out
GO_CYTOSOLIC_TRANSPORT	140	0.159652	2.20343	0.00208768	0.0274672	0.845	8088	tags=86%, list=71%, signal=291%	48h	BCL6 knock-out
GO_POSITIVE_REGULATION_OF_INTERFERON_GAMMA_PRODUCTION	34	0.317417	2.19487	0.00196078	0.0287908	0.861	2100	tags=50%, list=18%, signal=61%	48h	BCL6 knock-out
GO_HEART_DEVELOPMENT	225	0.126098	2.18777	0.00397614	0.0296831	0.865	5707	tags=62%, list=50%, signal=122%	48h	BCL6 knock-out
GO_NEGATIVE_REGULATION_OF_NF_KAPPAB_TRANSCRIPTION_FACTOR_ACTIVITY	43	0.280206	2.18474	0	0.0299125	0.87	4524	tags=67%, list=40%, signal=111%	48h	BCL6 knock-out
GO_REGULATION_OF_INTERLEUKIN_1_PRODUCTION	26	0.361987	2.18377	0.00201207	0.0296947	0.871	2469	tags=58%, list=22%, signal=73%	48h	BCL6 knock-out
GO_CELL_CHEMOTAXIS	51	0.255274	2.18335	0.002	0.0294165	0.871	2028	tags=43%, list=18%, signal=52%	48h	BCL6 knock-out
GO_REGULATION_OF_T_CELL_PROLIFERATION	74	0.218937	2.18317	0.00191205	0.0291055	0.871	2614	tags=45%, list=23%, signal=57%	48h	BCL6 knock-out
GO_CIRCULATORY_SYSTEM_PROCESS	126	0.168484	2.1831	0	0.0287762	0.871	4088	tags=52%, list=36%, signal=81%	48h	BCL6 knock-out
GO_MYELOID_LEUKOCYTE_ACTIVATION	46	0.274216	2.18028	0.00199203	0.0289038	0.877	3343	tags=57%, list=29%, signal=80%	48h	BCL6 knock-out
GO_REGULATION_OF_TUMOR_NECROSIS_FACTOR_SUPERFAMILY_CYTOKINE_PRODUCTION	56	0.243542	2.17972	0.00395257	0.0286357	0.878	3153	tags=52%, list=28%, signal=71%	48h	BCL6 knock-out
GO_REGULATION_OF_RAS_PROTEIN_SIGNAL_TRANSDUCTION	115	0.171653	2.17966	0	0.0283227	0.878	5022	tags=61%, list=44%, signal=107%	48h	BCL6 knock-out
GO_REGULATION_OF_INFLAMMATORY_RESPONSE	112	0.173644	2.17705	0.00196078	0.0283624	0.878	2528	tags=39%, list=22%, signal=50%	48h	BCL6 knock-out
GO_REGULATION_OF_CELL_CELL_ADHESION	196	0.135227	2.17351	0	0.0288321	0.884	5428	tags=61%, list=47%, signal=113%	48h	BCL6 knock-out
GO_REGULATION_OF_INTERFERON_GAMMA_PRODUCTION	44	0.272066	2.17125	0.00408998	0.0290097	0.888	2100	tags=45%, list=18%, signal=55%	48h	BCL6 knock-out
GO_REGULATION_OF_NERVOUS_SYSTEM_DEVELOPMENT	355	0.0987228	2.15957	0.00199601	0.0307294	0.912	4515	tags=49%, list=39%, signal=78%	48h	BCL6 knock-out
GO_LEUKOCYTE_CHEMOTAXIS	34	0.309383	2.15358	0.00198807	0.0314159	0.923	1855	tags=47%, list=16%, signal=56%	48h	BCL6 knock-out
GO_VESICLE_ORGANIZATION	189	0.138315	2.15113	0	0.0315614	0.927	8436	tags=87%, list=74%, signal=326%	48h	BCL6 knock-out
GO_REGULATION_OF_LEUKOCYTE_PROLIFERATION	104	0.180563	2.15095	0	0.0312747	0.927	2684	tags=41%, list=23%, signal=54%	48h	BCL6 knock-out
GO_POSITIVE_REGULATION_OF_VASCULATURE_DEVELOPMENT	49	0.266139	2.14912	0	0.0313496	0.93	3507	tags=57%, list=31%, signal=82%	48h	BCL6 knock-out
KEGG_FC_GAMMA_R_MEDIATED_PHAGOCYTOSIS	70	0.218889	2.14669	0	0.0314661	0.934	5195	tags=67%, list=45%, signal=122%	48h	BCL6 knock-out
GO_POSITIVE_REGULATION_OF_RESPONSE_TO_WOUNDING	51	0.249875	2.14481	0.00395257	0.031642	0.936	2314	tags=45%, list=20%, signal=56%	48h	BCL6 knock-out
GO_REGULATION_OF_CHEMOTAXIS	69	0.22302	2.14215	0	0.0318862	0.942	5591	tags=71%, list=49%, signal=138%	48h	BCL6 knock-out
GO_REGULATION_OF_RESPONSE_TO_WOUNDING	157	0.148255	2.13165	0.00396825	0.0336092	0.953	1898	tags=31%, list=17%, signal=37%	48h	BCL6 knock-out
GO_POSITIVE_REGULATION_OF_MAP_KINASE_ACTIVITY	112	0.174041	2.13079	0.00205761	0.0334829	0.953	7532	tags=83%, list=66%, signal=240%	48h	BCL6 knock-out
GO_DEFENSE_RESPONSE_TO_VIRUS	93	0.185122	2.13013	0.00202429	0.033273	0.956	3067	tags=45%, list=27%, signal=61%	48h	BCL6 knock-out
GO_REGULATION_OF_INTERLEUKIN_1_BETA_PRODUCTION	22	0.375873	2.12484	0.00402414	0.034103	0.961	2469	tags=59%, list=22%, signal=75%	48h	BCL6 knock-out
KEGG_LYSOSOME	101	0.182396	2.12025	0.00414079	0.0348134	0.966	6317	tags=73%, list=55%, signal=162%	48h	BCL6 knock-out
GO_NEGATIVE_REGULATION_OF_TYPE_I_INTERFERON_PRODUCTION	31	0.320334	2.11778	0.00201613	0.0350168	0.968	5574	tags=81%, list=49%, signal=157%	48h	BCL6 knock-out
GO_REGULATION_OF_HOMOTYPIC_CELL_CELL_ADHESION	165	0.139906	2.11686	0.00425532	0.0348832	0.968	5428	tags=61%, list=47%, signal=115%	48h	BCL6 knock-out
GO_NEGATIVE_REGULATION_OF_AXON_EXTENSION	19	0.406795	2.11443	0.0104167	0.035094	0.971	1375	tags=53%, list=12%, signal=60%	48h	BCL6 knock-out
GO_TAXIS	170	0.142353	2.11072	0	0.0355032	0.974	5195	tags=59%, list=45%, signal=107%	48h	BCL6 knock-out
GO_CIRCULATORY_SYSTEM_DEVELOPMENT	377	0.0954162	2.10672	0.00392927	0.0362241	0.978	4530	tags=49%, list=40%, signal=78%	48h	BCL6 knock-out
GO_DIGESTIVE_SYSTEM_DEVELOPMENT	48	0.25386	2.10659	0.00617284	0.0359349	0.978	6168	tags=79%, list=54%, signal=171%	48h	BCL6 knock-out
GO_NEGATIVE_REGULATION_OF_CELL_ACTIVATION	77	0.205407	2.09073	0	0.039114	0.982	3759	tags=53%, list=33%, signal=79%	48h	BCL6 knock-out
GO_ACTIVATION_OF_MAPK_ACTIVITY	77	0.205045	2.09069	0.00796813	0.0387747	0.982	7480	tags=86%, list=65%, signal=246%	48h	BCL6 knock-out
GO_REGULATION_OF_I_KAPPAB_KINASE_NF_KAPPAB_SIGNALING	161	0.140804	2.08918	0.00808081	0.0388697	0.982	8009	tags=84%, list=70%, signal=275%	48h	BCL6 knock-out
KEGG_JAK_STAT_SIGNALING_PATHWAY	64	0.218201	2.0879	0	0.0388282	0.982	3239	tags=50%, list=28%, signal=69%	48h	BCL6 knock-out
GO_NEGATIVE_REGULATION_OF_RESPONSE_TO_EXTERNAL_STIMULUS	119	0.163551	2.08236	0.0019685	0.0398583	0.986	1898	tags=33%, list=17%, signal=39%	48h	BCL6 knock-out
GO_HUMORAL_IMMUNE_RESPONSE	52	0.24701	2.07492	0	0.0411827	0.988	4229	tags=62%, list=37%, signal=97%	48h	BCL6 knock-out
GO_REGULATION_OF_INTERLEUKIN_1_SECRETION	16	0.43492	2.07383	0.00595238	0.0411614	0.988	2182	tags=63%, list=19%, signal=77%	48h	BCL6 knock-out
GO_POSITIVE_REGULATION_OF_NERVOUS_SYSTEM_DEVELOPMENT	200	0.128133	2.07258	0.00201613	0.0410825	0.989	4339	tags=51%, list=38%, signal=80%	48h	BCL6 knock-out
GO_NEGATIVE_REGULATION_OF_CHEMOTAXIS	20	0.384407	2.0722	0.0019802	0.0408767	0.99	4192	tags=75%, list=37%, signal=118%	48h	BCL6 knock-out
GO_REGULATION_OF_MAP_KINASE_ACTIVITY	191	0.126013	2.06863	0.00208333	0.0414421	0.99	5713	tags=62%, list=50%, signal=122%	48h	BCL6 knock-out
GO_NEGATIVE_REGULATION_OF_CELL_DIFFERENTIATION	268	0.108509	2.06028	0.00591716	0.0431754	0.992	4339	tags=49%, list=38%, signal=76%	48h	BCL6 knock-out
GO_REGULATION_OF_BLOOD_PRESSURE	50	0.243885	2.05573	0	0.0438398	0.993	4088	tags=60%, list=36%, signal=93%	48h	BCL6 knock-out
GO_POSITIVE_REGULATION_OF_T_CELL_PROLIFERATION	45	0.261493	2.05325	0.00194932	0.0442401	0.993	2614	tags=49%, list=23%, signal=63%	48h	BCL6 knock-out
GO_REGULATION_OF_ENDOCYTOSIS	109	0.167821	2.05011	0.00211864	0.0446019	0.993	5448	tags=64%, list=48%, signal=121%	48h	BCL6 knock-out
KEGG_B_CELL_RECEPTOR_SIGNALING_PATHWAY	66	0.212121	2.04938	0.0020202	0.0444218	0.993	5737	tags=71%, list=50%, signal=142%	48h	BCL6 knock-out
KEGG_ENDOCYTOSIS	122	0.158488	2.04231	0.00402414	0.0461437	0.993	5054	tags=60%, list=44%, signal=106%	48h	BCL6 knock-out
GO_POSITIVE_REGULATION_OF_STRESS_ACTIVATED_PROTEIN_KINASE_SIGNALING_CASCADE	79	0.192331	2.04186	0.00594059	0.0458673	0.993	1725	tags=34%, list=15%, signal=40%	48h	BCL6 knock-out
GO_SEMAPHORIN_PLEXIN_SIGNALING_PATHWAY	20	0.382797	2.02772	0.00207469	0.0497252	0.997	3638	tags=70%, list=32%, signal=102%	48h	BCL6 knock-out
HALLMARK_APICAL_JUNCTION	106	0.170164	2.02107	0.00551471	0.0515616	0.998	5521	tags=65%, list=48%, signal=125%	48h	BCL6 knock-out
GO_EXOCYTOSIS	157	0.13912	2.01641	0.00792079	0.0524424	0.998	5647	tags=63%, list=49%, signal=123%	48h	BCL6 knock-out
GO_LEUKOCYTE_ACTIVATION	232	0.112462	2.01297	0.0102881	0.0530046	0.998	3228	tags=39%, list=28%, signal=54%	48h	BCL6 knock-out
GO_REGULATION_OF_HEMOPOIESIS	180	0.12989	2.00909	0.00389105	0.0537459	0.998	5277	tags=59%, list=46%, signal=108%	48h	BCL6 knock-out
GO_MODULATION_OF_EXCITATORY_POSTSYNAPTIC_POTENTIAL	15	0.437978	2.00907	0.0020202	0.053358	0.998	4150	tags=80%, list=36%, signal=125%	48h	BCL6 knock-out
GO_JNK_CASCADE	61	0.21653	2.00385	0.00401606	0.054583	0.998	7480	tags=87%, list=65%, signal=249%	48h	BCL6 knock-out
GO_ORGANIC_HYDROXY_COMPOUND_TRANSPORT	66	0.212824	1.9968	0.00437637	0.056489	0.998	5729	tags=71%, list=50%, signal=142%	48h	BCL6 knock-out
GO_TUBE_DEVELOPMENT	255	0.108724	1.99164	0.0038835	0.0578329	0.999	6010	tags=63%, list=52%, signal=130%	48h	BCL6 knock-out
GO_NEGATIVE_REGULATION_OF_DEVELOPMENTAL_PROCESS	361	0.0919377	1.98878	0.00594059	0.0583741	0.999	4339	tags=47%, list=38%, signal=73%	48h	BCL6 knock-out
GO_RETROGRADE_TRANSPORT_VESICLE_RECYCLING_WITHIN_GOLGI	16	0.406797	1.98604	0.00610998	0.0589624	0.999	4650	tags=81%, list=41%, signal=137%	48h	BCL6 knock-out
GO_REGULATION_OF_CELL_MORPHOGENESIS	310	0.0981985	1.98312	0	0.0596322	0.999	6328	tags=65%, list=55%, signal=141%	48h	BCL6 knock-out
GO_LIPID_MODIFICATION	123	0.154902	1.97963	0.014862	0.060406	0.999	8762	tags=92%, list=77%, signal=387%	48h	BCL6 knock-out
GO_POSITIVE_REGULATION_OF_CYTOKINE_SECRETION	37	0.270784	1.97792	0.00793651	0.0606863	0.999	3716	tags=59%, list=32%, signal=88%	48h	BCL6 knock-out
GO_LEUKOCYTE_DIFFERENTIATION	163	0.131831	1.96553	0.00829876	0.0647954	1	5956	tags=65%, list=52%, signal=134%	48h	BCL6 knock-out
GO_NEGATIVE_REGULATION_OF_TUMOR_NECROSIS_FACTOR_SUPERFAMILY_CYTOKINE_PRODUCTION	21	0.362962	1.96188	0.00407332	0.0658724	1	1848	tags=52%, list=16%, signal=62%	48h	BCL6 knock-out
GO_MICROTUBULE_CYTOSKELETON_ORGANIZATION	246	0.109366	1.96037	0.0103093	0.0659555	1	9105	tags=90%, list=80%, signal=431%	48h	BCL6 knock-out
HALLMARK_ALLOGRAFT_REJECTION	115	0.15704	1.95596	0.00204918	0.0673225	1	5984	tags=68%, list=52%, signal=141%	48h	BCL6 knock-out
GO_REGULATION_OF_NUCLEOTIDE_METABOLIC_PROCESS	73	0.192061	1.95341	0.00390625	0.0678936	1	4244	tags=56%, list=37%, signal=89%	48h	BCL6 knock-out
GO_RESPONSE_TO_MECHANICAL_STIMULUS	95	0.172102	1.95061	0.00192308	0.06859	1	6601	tags=75%, list=58%, signal=175%	48h	BCL6 knock-out
GO_REGULATION_OF_LEUKOCYTE_MIGRATION	51	0.22957	1.9465	0.0122699	0.0697453	1	5688	tags=73%, list=50%, signal=144%	48h	BCL6 knock-out
GO_BLOOD_VESSEL_MORPHOGENESIS	165	0.132682	1.94377	0.00423729	0.070425	1	2873	tags=38%, list=25%, signal=50%	48h	BCL6 knock-out
GO_MYOFIBRIL_ASSEMBLY	19	0.366206	1.94203	0.00414938	0.0707603	1	4249	tags=74%, list=37%, signal=117%	48h	BCL6 knock-out
GO_EXTRINSIC_APOPTOTIC_SIGNALING_PATHWAY	63	0.210126	1.94201	0.00579151	0.0702917	1	7601	tags=87%, list=66%, signal=258%	48h	BCL6 knock-out
HALLMARK_MYOGENESIS	76	0.188052	1.93984	0.0122951	0.0706985	1	4187	tags=55%, list=37%, signal=87%	48h	BCL6 knock-out
KEGG_FOCAL_ADHESION	105	0.1653	1.9393	0.00813008	0.0704666	1	5756	tags=67%, list=50%, signal=133%	48h	BCL6 knock-out
GO_CELL_CELL_SIGNALING	215	0.115265	1.93726	0.00982318	0.0709213	1	5999	tags=64%, list=52%, signal=131%	48h	BCL6 knock-out
GO_REGULATION_OF_JUN_KINASE_ACTIVITY	54	0.223363	1.93581	0.003861	0.0710579	1	2118	tags=41%, list=19%, signal=50%	48h	BCL6 knock-out
GO_SINGLE_ORGANISM_CELL_ADHESION	220	0.115265	1.93353	0.00603622	0.0716001	1	6146	tags=65%, list=54%, signal=138%	48h	BCL6 knock-out
GO_GRANULOCYTE_MIGRATION	21	0.36235	1.93188	0.014	0.0720822	1	1855	tags=52%, list=16%, signal=62%	48h	BCL6 knock-out
KEGG_TOLL_LIKE_RECEPTOR_SIGNALING_PATHWAY	64	0.208209	1.93179	0.00392157	0.0716332	1	7288	tags=84%, list=64%, signal=231%	48h	BCL6 knock-out
GO_ORGANELLE_LOCALIZATION	286	0.0985004	1.93041	0.0103734	0.0716883	1	8146	tags=81%, list=71%, signal=273%	48h	BCL6 knock-out
GO_REGULATION_OF_CYTOKINE_BIOSYNTHETIC_PROCESS	43	0.247772	1.92911	0.00399202	0.0717813	1	7290	tags=88%, list=64%, signal=242%	48h	BCL6 knock-out
GO_LEUKOCYTE_MIGRATION	109	0.1562	1.92319	0.00616016	0.0737646	1	2639	tags=39%, list=23%, signal=50%	48h	BCL6 knock-out
GO_CELL_PROJECTION_ASSEMBLY	168	0.126646	1.91941	0.0114943	0.0748075	1	8860	tags=90%, list=77%, signal=392%	48h	BCL6 knock-out
GO_OLIGOSACCHARIDE_METABOLIC_PROCESS	42	0.246236	1.91807	0.0141988	0.0749088	1	5095	tags=69%, list=45%, signal=124%	48h	BCL6 knock-out
GO_MUSCLE_ORGAN_DEVELOPMENT	116	0.152762	1.9172	0.00617284	0.0748147	1	3005	tags=41%, list=26%, signal=56%	48h	BCL6 knock-out
GO_REGULATION_OF_INTERLEUKIN_10_PRODUCTION	22	0.343897	1.90903	0.0188679	0.0776066	1	2314	tags=55%, list=20%, signal=68%	48h	BCL6 knock-out
GO_OOGENESIS	29	0.29678	1.90661	0.0117188	0.0781849	1	4900	tags=72%, list=43%, signal=126%	48h	BCL6 knock-out
GO_RESPONSE_TO_WOUNDING	251	0.104874	1.90236	0.00821355	0.0796039	1	3933	tags=45%, list=34%, signal=66%	48h	BCL6 knock-out
KEGG_ERBB_SIGNALING_PATHWAY	60	0.208448	1.89616	0.00779727	0.082083	1	7356	tags=85%, list=64%, signal=237%	48h	BCL6 knock-out
GO_T_CELL_SELECTION	19	0.354574	1.89069	0.0111732	0.0841552	1	5587	tags=84%, list=49%, signal=164%	48h	BCL6 knock-out
GO_POSITIVE_REGULATION_OF_INTERLEUKIN_10_PRODUCTION	16	0.398399	1.89008	0.0103093	0.0839264	1	1884	tags=56%, list=16%, signal=67%	48h	BCL6 knock-out
GO_REGULATION_OF_IMMUNE_RESPONSE	483	0.0773019	1.88779	0.00779727	0.0846713	1	3157	tags=35%, list=28%, signal=46%	48h	BCL6 knock-out
GO_POSITIVE_REGULATION_OF_CELL_PROLIFERATION	375	0.0863094	1.88722	0.00838574	0.0844552	1	4172	tags=45%, list=36%, signal=68%	48h	BCL6 knock-out
GO_POSITIVE_REGULATION_OF_JUN_KINASE_ACTIVITY	43	0.249897	1.8826	0.00792079	0.0860236	1	7532	tags=91%, list=66%, signal=264%	48h	BCL6 knock-out
GO_DENDRITIC_CELL_DIFFERENTIATION	15	0.401032	1.88138	0.00612245	0.0861463	1	3046	tags=67%, list=27%, signal=91%	48h	BCL6 knock-out
GO_POSITIVE_REGULATION_OF_CYTOKINE_PRODUCTION	189	0.117823	1.88053	0.00796813	0.0860558	1	3397	tags=41%, list=30%, signal=58%	48h	BCL6 knock-out
GO_ENDOCYTOSIS	276	0.0987874	1.87737	0.015625	0.0870698	1	5283	tags=56%, list=46%, signal=101%	48h	BCL6 knock-out
GO_REGULATION_OF_ACTIVATED_T_CELL_PROLIFERATION	19	0.353514	1.87593	0.00824742	0.0873108	1	3189	tags=63%, list=28%, signal=87%	48h	BCL6 knock-out
GO_POSITIVE_REGULATION_OF_AXONOGENESIS	39	0.251529	1.87197	0.0145228	0.0887018	1	6229	tags=79%, list=54%, signal=174%	48h	BCL6 knock-out
GO_REGULATION_OF_NF_KAPPAB_IMPORT_INTO_NUCLEUS	26	0.305268	1.86824	0.0154143	0.0900666	1	6199	tags=85%, list=54%, signal=184%	48h	BCL6 knock-out
GO_I_KAPPAB_KINASE_NF_KAPPAB_SIGNALING	58	0.210257	1.86729	0.00759013	0.0900065	1	6881	tags=81%, list=60%, signal=202%	48h	BCL6 knock-out
GO_REGULATION_OF_JNK_CASCADE	100	0.160634	1.8641	0.00790514	0.091222	1	1725	tags=31%, list=15%, signal=36%	48h	BCL6 knock-out
GO_EPITHELIAL_CELL_DEVELOPMENT	85	0.169964	1.86328	0.00567108	0.0911264	1	6418	tags=73%, list=56%, signal=165%	48h	BCL6 knock-out
GO_REGULATION_OF_T_CELL_DIFFERENTIATION	56	0.207464	1.85966	0.0142857	0.0924408	1	2133	tags=39%, list=19%, signal=48%	48h	BCL6 knock-out
GO_GOLGI_TO_VACUOLE_TRANSPORT	24	0.313463	1.85715	0.0120482	0.0932814	1	7389	tags=96%, list=65%, signal=270%	48h	BCL6 knock-out
GO_FC_GAMMA_RECEPTOR_SIGNALING_PATHWAY	63	0.199862	1.85713	0.0141988	0.0927772	1	5719	tags=70%, list=50%, signal=139%	48h	BCL6 knock-out
GO_VESICLE_LOCALIZATION	146	0.132347	1.85698	0.0137795	0.0923793	1	8383	tags=86%, list=73%, signal=318%	48h	BCL6 knock-out
GO_REGULATION_OF_CELLULAR_COMPONENT_SIZE	198	0.115095	1.85686	0.016129	0.0919436	1	7030	tags=73%, list=61%, signal=185%	48h	BCL6 knock-out
GO_POSITIVE_REGULATION_OF_CELL_DEVELOPMENT	241	0.101082	1.85611	0.0201207	0.0918572	1	6229	tags=64%, list=54%, signal=138%	48h	BCL6 knock-out
GO_CELL_MORPHOGENESIS_INVOLVED_IN_DIFFERENTIATION	215	0.109632	1.8558	0.0124224	0.0915342	1	6435	tags=67%, list=56%, signal=150%	48h	BCL6 knock-out
GO_LYSOSOMAL_TRANSPORT	55	0.213423	1.8551	0.0164609	0.0913769	1	5477	tags=69%, list=48%, signal=132%	48h	BCL6 knock-out
GO_REGULATION_OF_ANATOMICAL_STRUCTURE_SIZE	231	0.105849	1.85462	0.00838574	0.0911007	1	4164	tags=47%, list=36%, signal=72%	48h	BCL6 knock-out
GO_POSITIVE_REGULATION_OF_LEUKOCYTE_PROLIFERATION	66	0.190804	1.85015	0.01002	0.0928563	1	2684	tags=42%, list=23%, signal=55%	48h	BCL6 knock-out
GO_REGULATION_OF_CELL_DEVELOPMENT	418	0.0782988	1.84666	0.0117188	0.0941756	1	4339	tags=45%, list=38%, signal=71%	48h	BCL6 knock-out
GO_SECRETION	254	0.101992	1.84548	0.0146444	0.0942223	1	5663	tags=59%, list=49%, signal=115%	48h	BCL6 knock-out
KEGG_HEMATOPOIETIC_CELL_LINEAGE	30	0.286092	1.845	0.00967118	0.0939714	1	930	tags=37%, list=8%, signal=40%	48h	BCL6 knock-out
GO_AMEBOIDAL_TYPE_CELL_MIGRATION	77	0.180484	1.84441	0.0133843	0.0937555	1	2853	tags=43%, list=25%, signal=57%	48h	BCL6 knock-out
GO_REGULATION_OF_LEUKOCYTE_DEGRANULATION	28	0.287165	1.84429	0.013308	0.093319	1	6941	tags=89%, list=61%, signal=226%	48h	BCL6 knock-out
GO_CYTOPLASMIC_PATTERN_RECOGNITION_RECEPTOR_SIGNALING_PATHWAY	30	0.281836	1.8357	0.0121704	0.0973078	1	6321	tags=83%, list=55%, signal=186%	48h	BCL6 knock-out
GO_REGULATION_OF_EXTENT_OF_CELL_GROWTH	52	0.214967	1.82996	0.022	0.0999836	1	1512	tags=35%, list=13%, signal=40%	48h	BCL6 knock-out
GO_POSITIVE_REGULATION_OF_CELL_PROJECTION_ORGANIZATION	166	0.122777	1.82909	0.00788955	0.0998901	1	5924	tags=64%, list=52%, signal=130%	48h	BCL6 knock-out
GO_ANATOMICAL_STRUCTURE_FORMATION_INVOLVED_IN_MORPHOGENESIS	461	0.0742151	1.82878	0.00849257	0.0995188	1	5963	tags=59%, list=52%, signal=119%	48h	BCL6 knock-out
GO_NEGATIVE_REGULATION_OF_NUCLEOTIDE_METABOLIC_PROCESS	20	0.34342	1.8264	0.0123711	0.099876	1	4088	tags=70%, list=36%, signal=109%	48h	BCL6 knock-out
HALLMARK_MYC_TARGETS_V1	197	-0.55744	-9.04239	0	0	0	3492	tags=85%, list=31%, signal=121%	48h	BCL6 knock-out
GO_RIBONUCLEOPROTEIN_COMPLEX_BIOGENESIS	406	-0.330344	-7.60765	0	0	0	5320	tags=78%, list=46%, signal=141%	48h	BCL6 knock-out
GO_NCRNA_METABOLIC_PROCESS	473	-0.298101	-7.41176	0	0	0	5394	tags=76%, list=47%, signal=137%	48h	BCL6 knock-out
GO_MRNA_PROCESSING	365	-0.31809	-6.99926	0	0	0	5289	tags=77%, list=46%, signal=139%	48h	BCL6 knock-out
GO_NCRNA_PROCESSING	354	-0.316543	-6.85202	0	0	0	6385	tags=86%, list=56%, signal=189%	48h	BCL6 knock-out
GO_RNA_SPLICING	321	-0.326044	-6.77279	0	0	0	5289	tags=78%, list=46%, signal=141%	48h	BCL6 knock-out
HALLMARK_MYC_TARGETS_V2	58	-0.740504	-6.66981	0	0	0	1633	tags=88%, list=14%, signal=102%	48h	BCL6 knock-out
GO_RNA_SPLICING_VIA_TRANSESTERIFICATION_REACTIONS	245	-0.358487	-6.47249	0	0	0	5190	tags=80%, list=45%, signal=144%	48h	BCL6 knock-out
GO_RIBOSOME_BIOGENESIS	289	-0.32956	-6.39709	0	0	0	6385	tags=88%, list=56%, signal=194%	48h	BCL6 knock-out
GO_TRNA_METABOLIC_PROCESS	163	-0.393317	-5.7417	0	0	0	3569	tags=70%, list=31%, signal=100%	48h	BCL6 knock-out
GO_RRNA_METABOLIC_PROCESS	238	-0.318722	-5.69432	0	0	0	6385	tags=87%, list=56%, signal=193%	48h	BCL6 knock-out
GO_MITOCHONDRION_ORGANIZATION	464	-0.231889	-5.59019	0	0	0	4905	tags=65%, list=43%, signal=109%	48h	BCL6 knock-out
GO_AMIDE_BIOSYNTHETIC_PROCESS	437	-0.222617	-5.33363	0	0	0	5435	tags=69%, list=47%, signal=126%	48h	BCL6 knock-out
GO_RIBONUCLEOPROTEIN_COMPLEX_SUBUNIT_ORGANIZATION	177	-0.343561	-5.29643	0	0	0	5313	tags=80%, list=46%, signal=147%	48h	BCL6 knock-out
HALLMARK_MTORC1_SIGNALING	183	-0.336301	-5.2592	0	0	0	3219	tags=61%, list=28%, signal=84%	48h	BCL6 knock-out
GO_PEPTIDE_METABOLIC_PROCESS	451	-0.213509	-5.16083	0	0	0	6385	tags=76%, list=56%, signal=166%	48h	BCL6 knock-out
GO_POSTTRANSCRIPTIONAL_REGULATION_OF_GENE_EXPRESSION	356	-0.229466	-5.02445	0	0	0	4659	tags=63%, list=41%, signal=103%	48h	BCL6 knock-out
KEGG_SPLICEOSOME	119	-0.392565	-4.9523	0	0	0	5270	tags=85%, list=46%, signal=156%	48h	BCL6 knock-out
GO_TRANSLATIONAL_TERMINATION	91	-0.424757	-4.83688	0	0	0	4738	tags=84%, list=41%, signal=141%	48h	BCL6 knock-out
GO_RNA_MODIFICATION	99	-0.409031	-4.69708	0	0	0	5188	tags=86%, list=45%, signal=156%	48h	BCL6 knock-out
GO_TRNA_PROCESSING	103	-0.402851	-4.67131	0	0	0	3322	tags=69%, list=29%, signal=96%	48h	BCL6 knock-out
GO_DNA_TEMPLATED_TRANSCRIPTION_TERMINATION	93	-0.409639	-4.65621	0	0	0	4828	tags=83%, list=42%, signal=142%	48h	BCL6 knock-out
HALLMARK_OXIDATIVE_PHOSPHORYLATION	193	-0.281025	-4.59491	0	0	0	5083	tags=72%, list=44%, signal=127%	48h	BCL6 knock-out
GO_MITOCHONDRIAL_TRANSLATION	103	-0.385804	-4.58311	0	0	0	4738	tags=80%, list=41%, signal=135%	48h	BCL6 knock-out
GO_RIBONUCLEOPROTEIN_COMPLEX_LOCALIZATION	107	-0.357396	-4.39868	0	0	0	4828	tags=78%, list=42%, signal=133%	48h	BCL6 knock-out
GO_NUCLEAR_EXPORT	132	-0.316856	-4.2978	0	0	0	4828	tags=73%, list=42%, signal=126%	48h	BCL6 knock-out
GO_TRANSLATIONAL_INITIATION	140	-0.315984	-4.29588	0	0	0	7467	tags=96%, list=65%, signal=274%	48h	BCL6 knock-out
GO_RNA_LOCALIZATION	162	-0.286491	-4.27782	0	0	0	4753	tags=70%, list=42%, signal=118%	48h	BCL6 knock-out
GO_DNA_REPAIR	393	-0.188268	-4.27629	0	0	0	5843	tags=69%, list=51%, signal=137%	48h	BCL6 knock-out
GO_CELLULAR_PROTEIN_COMPLEX_DISASSEMBLY	113	-0.330802	-4.18779	0	0	0	4964	tags=76%, list=43%, signal=133%	48h	BCL6 knock-out
GO_RNA_3_END_PROCESSING	90	-0.370664	-4.14638	0	0	0	4695	tags=78%, list=41%, signal=131%	48h	BCL6 knock-out
HALLMARK_E2F_TARGETS	196	-0.256863	-4.11044	0	0	0	5872	tags=77%, list=51%, signal=154%	48h	BCL6 knock-out
GO_RNA_CATABOLIC_PROCESS	206	-0.236991	-4.02548	0	0	0	7451	tags=88%, list=65%, signal=248%	48h	BCL6 knock-out
KEGG_PROTEASOME	41	-0.521387	-3.97609	0	0	0	3547	tags=83%, list=31%, signal=120%	48h	BCL6 knock-out
GO_TRANSLATIONAL_ELONGATION	107	-0.336245	-3.97462	0	0	0	3570	tags=64%, list=31%, signal=93%	48h	BCL6 knock-out
GO_CELLULAR_AMINO_ACID_METABOLIC_PROCESS	208	-0.235885	-3.96422	0	0	0	3569	tags=54%, list=31%, signal=78%	48h	BCL6 knock-out
GO_REGULATION_OF_TELOMERASE_RNA_LOCALIZATION_TO_CAJAL_BODY	15	-0.834514	-3.95501	0	0	0	1908	tags=100%, list=17%, signal=120%	48h	BCL6 knock-out
GO_PROTEIN_FOLDING	168	-0.265476	-3.95189	0	0	0	4434	tags=65%, list=39%, signal=104%	48h	BCL6 knock-out
GO_MACROMOLECULAR_COMPLEX_DISASSEMBLY	161	-0.269918	-3.9467	0	0	0	5416	tags=74%, list=47%, signal=138%	48h	BCL6 knock-out
GO_NUCLEAR_TRANSPORT	282	-0.200041	-3.85567	0	0	0	4831	tags=62%, list=42%, signal=104%	48h	BCL6 knock-out
GO_REGULATION_OF_RNA_STABILITY	121	-0.296693	-3.81157	0	0	0	3547	tags=60%, list=31%, signal=86%	48h	BCL6 knock-out
GO_TRNA_MODIFICATION	52	-0.452811	-3.80862	0	0	0	5188	tags=90%, list=45%, signal=165%	48h	BCL6 knock-out
GO_RIBOSOMAL_LARGE_SUBUNIT_BIOGENESIS	46	-0.472671	-3.80177	0	0	0	5313	tags=93%, list=46%, signal=174%	48h	BCL6 knock-out
GO_MULTI_ORGANISM_METABOLIC_PROCESS	135	-0.281641	-3.78202	0	0	0	6906	tags=88%, list=60%, signal=220%	48h	BCL6 knock-out
GO_TRNA_TRANSPORT	31	-0.570714	-3.74932	0	0	0	3456	tags=87%, list=30%, signal=124%	48h	BCL6 knock-out
GO_CELLULAR_COMPONENT_DISASSEMBLY	367	-0.171335	-3.74084	0	0	0	4965	tags=60%, list=43%, signal=102%	48h	BCL6 knock-out
GO_MRNA_3_END_PROCESSING	68	-0.389491	-3.69973	0	0	0	4828	tags=81%, list=42%, signal=139%	48h	BCL6 knock-out
GO_NUCLEOBASE_CONTAINING_COMPOUND_TRANSPORT	166	-0.245086	-3.64638	0	0	0	4753	tags=66%, list=42%, signal=111%	48h	BCL6 knock-out
GO_TERMINATION_OF_RNA_POLYMERASE_II_TRANSCRIPTION	60	-0.397102	-3.62504	0	0	0	4828	tags=82%, list=42%, signal=140%	48h	BCL6 knock-out
GO_SPLICEOSOMAL_SNRNP_ASSEMBLY	35	-0.507732	-3.60058	0	0	0	4673	tags=91%, list=41%, signal=154%	48h	BCL6 knock-out
GO_PROTEIN_TARGETING_TO_MITOCHONDRION	43	-0.465314	-3.5923	0	0	0	3746	tags=79%, list=33%, signal=117%	48h	BCL6 knock-out
GO_RNA_PHOSPHODIESTER_BOND_HYDROLYSIS	94	-0.306432	-3.52379	0	0	0	3829	tags=64%, list=33%, signal=95%	48h	BCL6 knock-out
GO_AMINO_ACID_ACTIVATION	51	-0.419398	-3.489	0	0	0	3751	tags=75%, list=33%, signal=110%	48h	BCL6 knock-out
GO_METHYLATION	186	-0.215879	-3.41742	0	0	0	4217	tags=58%, list=37%, signal=90%	48h	BCL6 knock-out
GO_VIRAL_LIFE_CYCLE	229	-0.191051	-3.41603	0	0	0	7006	tags=80%, list=61%, signal=202%	48h	BCL6 knock-out
KEGG_PARKINSONS_DISEASE	95	-0.293258	-3.41348	0	0	0	4866	tags=72%, list=43%, signal=123%	48h	BCL6 knock-out
GO_DNA_REPLICATION	180	-0.218797	-3.40513	0	0	0	7012	tags=83%, list=61%, signal=210%	48h	BCL6 knock-out
GO_RNA_SECONDARY_STRUCTURE_UNWINDING	35	-0.495362	-3.3818	0	0	0	4160	tags=86%, list=36%, signal=134%	48h	BCL6 knock-out
GO_NUCLEOSIDE_MONOPHOSPHATE_METABOLIC_PROCESS	189	-0.21834	-3.36945	0	0	0	4993	tags=65%, list=44%, signal=114%	48h	BCL6 knock-out
GO_NUCLEAR_TRANSCRIBED_MRNA_CATABOLIC_PROCESS_NONSENSE_MEDIATED_DECAY	115	-0.27372	-3.36303	0	0	0	7451	tags=92%, list=65%, signal=261%	48h	BCL6 knock-out
GO_NUCLEOSIDE_MONOPHOSPHATE_BIOSYNTHETIC_PROCESS	66	-0.340873	-3.32988	0	0	0	2539	tags=56%, list=22%, signal=72%	48h	BCL6 knock-out
HALLMARK_G2M_CHECKPOINT	189	-0.207237	-3.31133	0	0	0	5966	tags=72%, list=52%, signal=149%	48h	BCL6 knock-out
GO_NUCLEOSIDE_TRIPHOSPHATE_METABOLIC_PROCESS	176	-0.209203	-3.27553	0	0	0	4993	tags=64%, list=44%, signal=112%	48h	BCL6 knock-out
GO_DNA_DEPENDENT_DNA_REPLICATION	87	-0.296292	-3.25671	0	0	0	4530	tags=69%, list=40%, signal=113%	48h	BCL6 knock-out
GO_PURINE_NUCLEOSIDE_MONOPHOSPHATE_BIOSYNTHETIC_PROCESS	48	-0.398991	-3.25249	0	0	0	2369	tags=60%, list=21%, signal=76%	48h	BCL6 knock-out
GO_REGULATION_OF_CELLULAR_RESPONSE_TO_HEAT	66	-0.348621	-3.2475	0	0	0	3665	tags=67%, list=32%, signal=97%	48h	BCL6 knock-out
GO_PEPTIDYL_LYSINE_MODIFICATION	253	-0.179306	-3.21893	0	0	0	5867	tags=69%, list=51%, signal=138%	48h	BCL6 knock-out
GO_REGULATION_OF_CELLULAR_AMIDE_METABOLIC_PROCESS	268	-0.172301	-3.21768	0	0	0	4653	tags=57%, list=41%, signal=95%	48h	BCL6 knock-out
GO_SPLICEOSOMAL_COMPLEX_ASSEMBLY	48	-0.397632	-3.21688	0	0	0	5008	tags=83%, list=44%, signal=148%	48h	BCL6 knock-out
GO_DNA_TEMPLATED_TRANSCRIPTION_ELONGATION	83	-0.30283	-3.21633	0	0	0	4835	tags=72%, list=42%, signal=124%	48h	BCL6 knock-out
KEGG_RIBOSOME	85	-0.29258	-3.21375	0	0	0	7451	tags=94%, list=65%, signal=268%	48h	BCL6 knock-out
GO_ESTABLISHMENT_OF_PROTEIN_LOCALIZATION_TO_ENDOPLASMIC_RETICULUM	101	-0.272427	-3.18776	0	0	0	7451	tags=92%, list=65%, signal=261%	48h	BCL6 knock-out
GO_ANAPHASE_PROMOTING_COMPLEX_DEPENDENT_CATABOLIC_PROCESS	75	-0.310884	-3.17088	0	0	0	5929	tags=83%, list=52%, signal=170%	48h	BCL6 knock-out
GO_NUCLEIC_ACID_PHOSPHODIESTER_BOND_HYDROLYSIS	197	-0.197124	-3.16175	0	0	0	4466	tags=58%, list=39%, signal=94%	48h	BCL6 knock-out
GO_MITOCHONDRIAL_TRANSPORT	140	-0.224903	-3.16134	0	0	0	4899	tags=65%, list=43%, signal=112%	48h	BCL6 knock-out
GO_REGULATION_OF_CELLULAR_AMINO_ACID_METABOLIC_PROCESS	54	-0.35861	-3.14336	0	1.20622e-05	0.001	3547	tags=67%, list=31%, signal=96%	48h	BCL6 knock-out
GO_SMALL_MOLECULE_BIOSYNTHETIC_PROCESS	268	-0.163018	-3.13906	0	1.19056e-05	0.001	3219	tags=44%, list=28%, signal=60%	48h	BCL6 knock-out
GO_SULFUR_AMINO_ACID_BIOSYNTHETIC_PROCESS	16	-0.646344	-3.12238	0	1.1753e-05	0.001	2629	tags=88%, list=23%, signal=113%	48h	BCL6 knock-out
GO_ELECTRON_TRANSPORT_CHAIN	84	-0.292276	-3.11637	0	1.16042e-05	0.001	4993	tags=73%, list=44%, signal=128%	48h	BCL6 knock-out
GO_REGULATION_OF_CELLULAR_AMINE_METABOLIC_PROCESS	64	-0.332737	-3.11339	0	1.14591e-05	0.001	3547	tags=64%, list=31%, signal=92%	48h	BCL6 knock-out
GO_MITOCHONDRIAL_TRANSMEMBRANE_TRANSPORT	49	-0.369653	-3.10423	0	1.13177e-05	0.001	4899	tags=80%, list=43%, signal=139%	48h	BCL6 knock-out
GO_RNA_METHYLATION	43	-0.402427	-3.10108	0	1.11796e-05	0.001	4197	tags=77%, list=37%, signal=121%	48h	BCL6 knock-out
GO_PROTEIN_SUMOYLATION	105	-0.262475	-3.09229	0	1.10449e-05	0.001	5637	tags=75%, list=49%, signal=147%	48h	BCL6 knock-out
GO_MATURATION_OF_SSU_RRNA	40	-0.409134	-3.08968	0	1.09135e-05	0.001	1630	tags=55%, list=14%, signal=64%	48h	BCL6 knock-out
GO_ASPARTATE_FAMILY_AMINO_ACID_BIOSYNTHETIC_PROCESS	18	-0.604724	-3.07479	0	1.07851e-05	0.001	2629	tags=83%, list=23%, signal=108%	48h	BCL6 knock-out
GO_CELLULAR_RESPIRATION	126	-0.235723	-3.0732	0	1.06597e-05	0.001	5055	tags=67%, list=44%, signal=119%	48h	BCL6 knock-out
GO_RRNA_MODIFICATION	23	-0.550049	-3.07254	0	1.05371e-05	0.001	2676	tags=78%, list=23%, signal=102%	48h	BCL6 knock-out
GO_ALPHA_AMINO_ACID_BIOSYNTHETIC_PROCESS	54	-0.347376	-3.0649	0	1.04174e-05	0.001	1979	tags=52%, list=17%, signal=62%	48h	BCL6 knock-out
GO_MATURATION_OF_5_8S_RRNA	28	-0.479635	-3.06016	0	1.03003e-05	0.001	4745	tags=89%, list=41%, signal=152%	48h	BCL6 knock-out
KEGG_AMINOACYL_TRNA_BIOSYNTHESIS	41	-0.404784	-3.05872	0	1.01859e-05	0.001	3481	tags=71%, list=30%, signal=101%	48h	BCL6 knock-out
GO_VITAMIN_METABOLIC_PROCESS	67	-0.322458	-3.02385	0	1.96227e-05	0.002	2824	tags=57%, list=25%, signal=75%	48h	BCL6 knock-out
GO_NUCLEOSIDE_PHOSPHATE_BIOSYNTHETIC_PROCESS	124	-0.238674	-3.01616	0	1.94094e-05	0.002	2376	tags=44%, list=21%, signal=55%	48h	BCL6 knock-out
GO_MACROMOLECULE_METHYLATION	136	-0.224239	-3.0072	0	1.92007e-05	0.002	3946	tags=57%, list=34%, signal=85%	48h	BCL6 knock-out
GO_POSITIVE_REGULATION_OF_LIGASE_ACTIVITY	99	-0.252037	-2.99711	0	2.88543e-05	0.003	5929	tags=77%, list=52%, signal=158%	48h	BCL6 knock-out
GO_NITROGEN_COMPOUND_TRANSPORT	292	-0.153365	-2.99622	0	2.85506e-05	0.003	3622	tags=47%, list=32%, signal=66%	48h	BCL6 knock-out
GO_GENE_SILENCING_BY_RNA	86	-0.276513	-2.99308	0	2.82532e-05	0.003	4580	tags=67%, list=40%, signal=112%	48h	BCL6 knock-out
HALLMARK_UNFOLDED_PROTEIN_RESPONSE	103	-0.251016	-2.98345	0	2.79619e-05	0.003	5378	tags=72%, list=47%, signal=134%	48h	BCL6 knock-out
GO_OXIDATIVE_PHOSPHORYLATION	77	-0.288387	-2.9757	0	2.76766e-05	0.003	6683	tags=87%, list=58%, signal=208%	48h	BCL6 knock-out
GO_NUCLEAR_IMPORT	102	-0.256623	-2.97491	0	2.7397e-05	0.003	3599	tags=57%, list=31%, signal=82%	48h	BCL6 knock-out
GO_CELLULAR_AMINO_ACID_BIOSYNTHETIC_PROCESS	61	-0.317189	-2.96638	0	4.51236e-05	0.005	2207	tags=51%, list=19%, signal=63%	48h	BCL6 knock-out
GO_ALPHA_AMINO_ACID_METABOLIC_PROCESS	126	-0.224241	-2.95379	0	4.46768e-05	0.005	2641	tags=45%, list=23%, signal=58%	48h	BCL6 knock-out
GO_RIBOSOME_ASSEMBLY	48	-0.354474	-2.9281	0	5.31853e-05	0.006	5500	tags=83%, list=48%, signal=160%	48h	BCL6 knock-out
GO_PROTEIN_LOCALIZATION_TO_MITOCHONDRION	59	-0.321921	-2.92374	0	5.2669e-05	0.006	4096	tags=68%, list=36%, signal=105%	48h	BCL6 knock-out
GO_RIBOSOMAL_SMALL_SUBUNIT_BIOGENESIS	54	-0.3429	-2.91893	0	6.03984e-05	0.007	6906	tags=94%, list=60%, signal=237%	48h	BCL6 knock-out
GO_CHAPERONE_MEDIATED_PROTEIN_FOLDING	37	-0.390425	-2.91644	0	5.98232e-05	0.007	3281	tags=68%, list=29%, signal=94%	48h	BCL6 knock-out
GO_PROTEIN_LOCALIZATION_TO_ENDOPLASMIC_RETICULUM	116	-0.230881	-2.91524	0	5.92588e-05	0.007	7451	tags=88%, list=65%, signal=249%	48h	BCL6 knock-out
KEGG_OXIDATIVE_PHOSPHORYLATION	103	-0.243753	-2.90063	0	6.68673e-05	0.008	6683	tags=83%, list=58%, signal=196%	48h	BCL6 knock-out
GO_NUCLEOTIDE_EXCISION_REPAIR	106	-0.239199	-2.88836	0	6.62481e-05	0.008	6252	tags=78%, list=55%, signal=171%	48h	BCL6 knock-out
GO_CELL_CYCLE_PHASE_TRANSITION	219	-0.171667	-2.88025	0	9.0064e-05	0.011	6019	tags=69%, list=53%, signal=144%	48h	BCL6 knock-out
GO_REGULATION_OF_PROTEIN_UBIQUITINATION_INVOLVED_IN_UBIQUITIN_DEPENDENT_PROTEIN_CATABOLIC_PROCESS	95	-0.252698	-2.87309	0	8.92453e-05	0.011	5929	tags=77%, list=52%, signal=158%	48h	BCL6 knock-out
GO_NUCLEOBASE_CONTAINING_SMALL_MOLECULE_METABOLIC_PROCESS	377	-0.128267	-2.8695	0	8.84413e-05	0.011	4806	tags=54%, list=42%, signal=91%	48h	BCL6 knock-out
GO_ORGANIC_CYCLIC_COMPOUND_CATABOLIC_PROCESS	317	-0.141801	-2.86466	0	8.76516e-05	0.011	7451	tags=79%, list=65%, signal=220%	48h	BCL6 knock-out
GO_WATER_SOLUBLE_VITAMIN_METABOLIC_PROCESS	58	-0.324014	-2.86185	0	9.48725e-05	0.012	2824	tags=57%, list=25%, signal=75%	48h	BCL6 knock-out
GO_PSEUDOURIDINE_SYNTHESIS	17	-0.576518	-2.85172	0	9.40403e-05	0.012	3512	tags=88%, list=31%, signal=127%	48h	BCL6 knock-out
KEGG_RNA_POLYMERASE	28	-0.446735	-2.84232	0	0.000131906	0.017	4303	tags=82%, list=38%, signal=131%	48h	BCL6 knock-out
GO_POSITIVE_REGULATION_OF_CANONICAL_WNT_SIGNALING_PATHWAY	82	-0.265323	-2.84227	0	0.000130769	0.017	3547	tags=57%, list=31%, signal=82%	48h	BCL6 knock-out
GO_REGULATION_OF_CELL_CYCLE_PROCESS	413	-0.120784	-2.82872	0	0.000129651	0.017	5986	tags=64%, list=52%, signal=129%	48h	BCL6 knock-out
GO_CELL_CYCLE_G1_S_PHASE_TRANSITION	92	-0.251122	-2.82759	0	0.000128552	0.017	6233	tags=79%, list=54%, signal=173%	48h	BCL6 knock-out
KEGG_CYSTEINE_AND_METHIONINE_METABOLISM	24	-0.481443	-2.82215	0	0.000127472	0.017	1656	tags=63%, list=14%, signal=73%	48h	BCL6 knock-out
GO_GENERATION_OF_PRECURSOR_METABOLITES_AND_ENERGY	217	-0.165234	-2.80789	0	0.000149254	0.02	4898	tags=59%, list=43%, signal=101%	48h	BCL6 knock-out
GO_PROTEIN_LOCALIZATION_TO_ORGANELLE	453	-0.117135	-2.80629	0	0.000148021	0.02	8569	tags=86%, list=75%, signal=329%	48h	BCL6 knock-out
GO_REGULATION_OF_SIGNAL_TRANSDUCTION_BY_P53_CLASS_MEDIATOR	132	-0.208715	-2.80565	0	0.000146808	0.02	6919	tags=81%, list=60%, signal=203%	48h	BCL6 knock-out
GO_REGULATION_OF_MRNA_SPLICING_VIA_SPLICEOSOME	49	-0.35111	-2.80189	0	0.000153079	0.021	5344	tags=82%, list=47%, signal=152%	48h	BCL6 knock-out
GO_PURINE_CONTAINING_COMPOUND_BIOSYNTHETIC_PROCESS	90	-0.250678	-2.79359	0	0.000159013	0.022	2369	tags=46%, list=21%, signal=57%	48h	BCL6 knock-out
GO_COENZYME_METABOLIC_PROCESS	186	-0.178797	-2.78726	0	0.00015774	0.022	3219	tags=46%, list=28%, signal=63%	48h	BCL6 knock-out
GO_REGULATION_OF_TRANSLATIONAL_INITIATION	74	-0.26945	-2.78507	0	0.000156489	0.022	4362	tags=65%, list=38%, signal=104%	48h	BCL6 knock-out
GO_CHROMOSOME_SEGREGATION	218	-0.16697	-2.78329	0	0.000162245	0.023	7946	tags=86%, list=69%, signal=275%	48h	BCL6 knock-out
KEGG_HUNTINGTONS_DISEASE	146	-0.198572	-2.76572	0	0.000189037	0.027	6774	tags=79%, list=59%, signal=190%	48h	BCL6 knock-out
GO_GENE_SILENCING	123	-0.210525	-2.74684	0	0.000208649	0.03	4225	tags=58%, list=37%, signal=91%	48h	BCL6 knock-out
GO_ORGANELLE_FISSION	383	-0.120855	-2.74278	0	0.000207044	0.03	8677	tags=87%, list=76%, signal=349%	48h	BCL6 knock-out
GO_MATURATION_OF_SSU_RRNA_FROM_TRICISTRONIC_RRNA_TRANSCRIPT_SSU_RRNA_5_8S_RRNA_LSU_RRNA_	33	-0.397985	-2.73315	0	0.000226173	0.033	6906	tags=100%, list=60%, signal=251%	48h	BCL6 knock-out
GO_SNRNA_METABOLIC_PROCESS	74	-0.267894	-2.71255	0	0.00029928	0.044	4225	tags=64%, list=37%, signal=100%	48h	BCL6 knock-out
KEGG_PURINE_METABOLISM	106	-0.229765	-2.71165	0	0.000297029	0.044	5279	tags=69%, list=46%, signal=127%	48h	BCL6 knock-out
GO_REGULATION_OF_CELLULAR_KETONE_METABOLIC_PROCESS	108	-0.221781	-2.70161	0	0.000321693	0.047	3634	tags=54%, list=32%, signal=78%	48h	BCL6 knock-out
GO_MITOCHONDRIAL_RESPIRATORY_CHAIN_COMPLEX_I_BIOGENESIS	51	-0.322732	-2.69904	0	0.00031931	0.047	6424	tags=88%, list=56%, signal=200%	48h	BCL6 knock-out
GO_DNA_REPLICATION_INITIATION	27	-0.439979	-2.69664	0	0.000316962	0.047	4304	tags=81%, list=38%, signal=130%	48h	BCL6 knock-out
GO_COFACTOR_METABOLIC_PROCESS	237	-0.151781	-2.69619	0	0.000314649	0.047	4917	tags=58%, list=43%, signal=99%	48h	BCL6 knock-out
KEGG_CELL_CYCLE	110	-0.218445	-2.68124	0	0.000384106	0.058	4289	tags=59%, list=37%, signal=94%	48h	BCL6 knock-out
GO_ESTABLISHMENT_OF_PROTEIN_LOCALIZATION_TO_ORGANELLE	307	-0.134377	-2.66956	0	0.000432952	0.066	7006	tags=74%, list=61%, signal=186%	48h	BCL6 knock-out
GO_METHIONINE_METABOLIC_PROCESS	15	-0.571189	-2.66677	0	0.000436251	0.066	2629	tags=80%, list=23%, signal=104%	48h	BCL6 knock-out
GO_MITOCHONDRIAL_RESPIRATORY_CHAIN_COMPLEX_ASSEMBLY	63	-0.288111	-2.6655	0	0.000446028	0.068	4898	tags=71%, list=43%, signal=124%	48h	BCL6 knock-out
GO_REGULATION_OF_MRNA_METABOLIC_PROCESS	98	-0.228557	-2.65937	0	0.000474759	0.072	6869	tags=83%, list=60%, signal=205%	48h	BCL6 knock-out
GO_MITOCHONDRIAL_RNA_METABOLIC_PROCESS	23	-0.465124	-2.65687	0	0.000477665	0.073	4144	tags=83%, list=36%, signal=129%	48h	BCL6 knock-out
GO_ASPARTATE_FAMILY_AMINO_ACID_METABOLIC_PROCESS	33	-0.396066	-2.65677	0	0.000474348	0.073	2765	tags=64%, list=24%, signal=84%	48h	BCL6 knock-out
GO_TRNA_METHYLATION	19	-0.511455	-2.64697	0	0.000514281	0.08	3796	tags=84%, list=33%, signal=126%	48h	BCL6 knock-out
GO_PURINE_CONTAINING_COMPOUND_METABOLIC_PROCESS	268	-0.14189	-2.6459	0	0.000516888	0.081	4993	tags=57%, list=44%, signal=100%	48h	BCL6 knock-out
KEGG_PYRIMIDINE_METABOLISM	86	-0.243011	-2.64057	0	0.000555905	0.088	5360	tags=71%, list=47%, signal=132%	48h	BCL6 knock-out
GO_SISTER_CHROMATID_COHESION	96	-0.226744	-2.63724	0	0.000564669	0.09	7921	tags=92%, list=69%, signal=295%	48h	BCL6 knock-out
GO_TRANSCRIPTION_COUPLED_NUCLEOTIDE_EXCISION_REPAIR	70	-0.269902	-2.63651	0	0.000566836	0.091	6252	tags=81%, list=55%, signal=178%	48h	BCL6 knock-out
GO_REGULATION_OF_PROTEIN_MODIFICATION_BY_SMALL_PROTEIN_CONJUGATION_OR_REMOVAL	236	-0.146211	-2.63533	0	0.000563057	0.091	5929	tags=66%, list=52%, signal=134%	48h	BCL6 knock-out
GO_REGULATION_OF_CELL_CYCLE_PHASE_TRANSITION	263	-0.139375	-2.62272	0	0.00059557	0.097	5929	tags=65%, list=52%, signal=133%	48h	BCL6 knock-out
GO_MULTI_ORGANISM_LOCALIZATION	57	-0.298892	-2.60901	0	0.000662329	0.108	4630	tags=70%, list=40%, signal=117%	48h	BCL6 knock-out
GO_REGULATION_OF_LIGASE_ACTIVITY	117	-0.210831	-2.60684	0	0.000669755	0.11	5929	tags=73%, list=52%, signal=149%	48h	BCL6 knock-out
GO_CELL_DIVISION	366	-0.119165	-2.60605	0	0.000671068	0.111	7501	tags=77%, list=66%, signal=216%	48h	BCL6 knock-out
GO_TRANSCRIPTION_ELONGATION_FROM_RNA_POLYMERASE_II_PROMOTER	68	-0.270526	-2.59661	0	0.000701528	0.117	4835	tags=69%, list=42%, signal=119%	48h	BCL6 knock-out
GO_SULFUR_AMINO_ACID_METABOLIC_PROCESS	30	-0.404834	-2.59051	0	0.000725539	0.122	2629	tags=63%, list=23%, signal=82%	48h	BCL6 knock-out
GO_POSITIVE_REGULATION_OF_WNT_SIGNALING_PATHWAY	103	-0.216471	-2.58958	0	0.000732589	0.124	3547	tags=52%, list=31%, signal=75%	48h	BCL6 knock-out
GO_CELLULAR_TRANSITION_METAL_ION_HOMEOSTASIS	43	-0.33104	-2.58896	0	0.000727952	0.124	3680	tags=65%, list=32%, signal=96%	48h	BCL6 knock-out
GO_RNA_PHOSPHODIESTER_BOND_HYDROLYSIS_ENDONUCLEOLYTIC	48	-0.309298	-2.58861	0	0.000729131	0.125	3630	tags=63%, list=32%, signal=91%	48h	BCL6 knock-out
GO_ENERGY_DERIVATION_BY_OXIDATION_OF_ORGANIC_COMPOUNDS	172	-0.167784	-2.58854	0	0.000724574	0.125	4898	tags=59%, list=43%, signal=102%	48h	BCL6 knock-out
GO_TRANSCRIPTION_FROM_RNA_POLYMERASE_I_PROMOTER	31	-0.395398	-2.58278	0	0.000742712	0.129	4719	tags=81%, list=41%, signal=137%	48h	BCL6 knock-out
GO_REGULATION_OF_RNA_SPLICING	75	-0.254951	-2.58258	0	0.000743928	0.13	5344	tags=72%, list=47%, signal=134%	48h	BCL6 knock-out
GO_CELLULAR_MODIFIED_AMINO_ACID_METABOLIC_PROCESS	113	-0.210231	-2.57694	0	0.000756047	0.133	3494	tags=51%, list=31%, signal=73%	48h	BCL6 knock-out
GO_MATURATION_OF_5_8S_RRNA_FROM_TRICISTRONIC_RRNA_TRANSCRIPT_SSU_RRNA_5_8S_RRNA_LSU_RRNA_	19	-0.494172	-2.56972	0	0.000778757	0.137	3391	tags=79%, list=30%, signal=112%	48h	BCL6 knock-out
GO_TRANSCRIPTION_FROM_RNA_POLYMERASE_III_PROMOTER	36	-0.35857	-2.56706	0	0.000784877	0.139	4813	tags=78%, list=42%, signal=134%	48h	BCL6 knock-out
GO_SERINE_FAMILY_AMINO_ACID_METABOLIC_PROCESS	28	-0.402402	-2.55388	0	0.000845723	0.149	2765	tags=64%, list=24%, signal=85%	48h	BCL6 knock-out
KEGG_DNA_REPLICATION	35	-0.36732	-2.54573	0	0.000921452	0.163	4313	tags=74%, list=38%, signal=119%	48h	BCL6 knock-out
GO_DNA_TEMPLATED_TRANSCRIPTION_INITIATION	147	-0.182566	-2.53315	0	0.00100724	0.177	7361	tags=82%, list=64%, signal=228%	48h	BCL6 knock-out
GO_GLYCOSYL_COMPOUND_METABOLIC_PROCESS	271	-0.131633	-2.52427	0	0.00104862	0.183	4993	tags=56%, list=44%, signal=98%	48h	BCL6 knock-out
GO_STEROL_BIOSYNTHETIC_PROCESS	33	-0.360212	-2.5161	0	0.00110078	0.192	4215	tags=73%, list=37%, signal=115%	48h	BCL6 knock-out
GO_PROTEIN_TARGETING	333	-0.119364	-2.51176	0	0.00113101	0.198	8644	tags=87%, list=76%, signal=345%	48h	BCL6 knock-out
GO_MITOTIC_NUCLEAR_DIVISION	314	-0.124666	-2.50884	0	0.00113478	0.199	8712	tags=88%, list=76%, signal=359%	48h	BCL6 knock-out
GO_PROTEIN_IMPORT	120	-0.194209	-2.5007	0	0.00116966	0.206	5433	tags=67%, list=47%, signal=126%	48h	BCL6 knock-out
GO_NEGATIVE_REGULATION_OF_PROTEIN_MODIFICATION_BY_SMALL_PROTEIN_CONJUGATION_OR_REMOVAL	122	-0.197399	-2.49842	0	0.0011939	0.211	5929	tags=71%, list=52%, signal=146%	48h	BCL6 knock-out
GO_ORGANIC_ACID_BIOSYNTHETIC_PROCESS	147	-0.178978	-2.49366	0	0.00124377	0.22	2028	tags=35%, list=18%, signal=42%	48h	BCL6 knock-out
GO_DNA_CONFORMATION_CHANGE	177	-0.160934	-2.49195	0	0.00124682	0.22	7048	tags=77%, list=62%, signal=198%	48h	BCL6 knock-out
GO_ANTIGEN_PROCESSING_AND_PRESENTATION_OF_EXOGENOUS_PEPTIDE_ANTIGEN_VIA_MHC_CLASS_I	56	-0.280911	-2.49072	0	0.00125511	0.222	3547	tags=59%, list=31%, signal=85%	48h	BCL6 knock-out
GO_RNA_CAPPING	32	-0.37016	-2.48753	0	0.00127342	0.226	4719	tags=78%, list=41%, signal=133%	48h	BCL6 knock-out
GO_TRANSCRIPTION_FROM_RNA_POLYMERASE_II_PROMOTER	456	-0.101533	-2.48752	0	0.0012663	0.226	5814	tags=61%, list=51%, signal=118%	48h	BCL6 knock-out
GO_CELLULAR_PROTEIN_COMPLEX_ASSEMBLY	248	-0.138433	-2.4799	0	0.00132398	0.235	6021	tags=66%, list=53%, signal=136%	48h	BCL6 knock-out
GO_POSITIVE_REGULATION_OF_CELLULAR_PROTEIN_CATABOLIC_PROCESS	165	-0.169471	-2.476	0	0.00136153	0.242	5929	tags=68%, list=52%, signal=140%	48h	BCL6 knock-out
GO_RRNA_METHYLATION	15	-0.52275	-2.46962	0	0.0013937	0.25	3946	tags=87%, list=34%, signal=132%	48h	BCL6 knock-out
GO_PURINE_NUCLEOSIDE_BIOSYNTHETIC_PROCESS	69	-0.247023	-2.46123	0	0.00149401	0.265	3163	tags=52%, list=28%, signal=72%	48h	BCL6 knock-out
GO_SISTER_CHROMATID_SEGREGATION	154	-0.167573	-2.44691	0	0.00162825	0.286	7921	tags=86%, list=69%, signal=274%	48h	BCL6 knock-out
GO_DICARBOXYLIC_ACID_METABOLIC_PROCESS	62	-0.262841	-2.43882	0	0.0017124	0.298	2363	tags=47%, list=21%, signal=59%	48h	BCL6 knock-out
GO_NCRNA_TRANSCRIPTION	79	-0.232234	-2.42793	0	0.00185357	0.317	8374	tags=96%, list=73%, signal=356%	48h	BCL6 knock-out
GO_NIK_NF_KAPPAB_SIGNALING	75	-0.238481	-2.4102	0.00212766	0.00213763	0.358	3547	tags=55%, list=31%, signal=79%	48h	BCL6 knock-out
KEGG_ALZHEIMERS_DISEASE	122	-0.188821	-2.40916	0	0.002131	0.358	6683	tags=77%, list=58%, signal=183%	48h	BCL6 knock-out
GO_POSITIVE_REGULATION_OF_PROTEIN_MODIFICATION_BY_SMALL_PROTEIN_CONJUGATION_OR_REMOVAL	166	-0.159187	-2.40908	0	0.00211972	0.358	5929	tags=67%, list=52%, signal=138%	48h	BCL6 knock-out
GO_NEGATIVE_REGULATION_OF_MRNA_SPLICING_VIA_SPLICEOSOME	17	-0.484575	-2.40803	0	0.00211802	0.359	4563	tags=88%, list=40%, signal=146%	48h	BCL6 knock-out
GO_MRNA_SPLICE_SITE_SELECTION	23	-0.433066	-2.40789	0	0.00212131	0.36	5008	tags=87%, list=44%, signal=154%	48h	BCL6 knock-out
KEGG_RNA_DEGRADATION	55	-0.275855	-2.40286	0	0.00217578	0.37	5184	tags=73%, list=45%, signal=132%	48h	BCL6 knock-out
GO_DNA_STRAND_ELONGATION	29	-0.375687	-2.40263	0.0040568	0.00216451	0.37	5580	tags=86%, list=49%, signal=168%	48h	BCL6 knock-out
GO__DE_NOVO_PROTEIN_FOLDING	16	-0.508485	-2.39808	0.00197628	0.00220411	0.376	1343	tags=63%, list=12%, signal=71%	48h	BCL6 knock-out
GO_PROTEASOMAL_PROTEIN_CATABOLIC_PROCESS	245	-0.134028	-2.39804	0	0.00219281	0.376	5929	tags=65%, list=52%, signal=132%	48h	BCL6 knock-out
GO_PROTEIN_TARGETING_TO_MEMBRANE	138	-0.177457	-2.39553	0	0.00221841	0.38	7451	tags=83%, list=65%, signal=234%	48h	BCL6 knock-out
GO_POSITIVE_REGULATION_OF_PROTEOLYSIS	269	-0.124511	-2.38987	0	0.00231726	0.399	5929	tags=64%, list=52%, signal=130%	48h	BCL6 knock-out
GO_REGULATION_OF_CELLULAR_PROTEIN_CATABOLIC_PROCESS	231	-0.13424	-2.36609	0	0.00273543	0.458	5929	tags=65%, list=52%, signal=132%	48h	BCL6 knock-out
GO_NUCLEAR_CHROMOSOME_SEGREGATION	176	-0.154966	-2.34892	0	0.00308289	0.502	7946	tags=85%, list=69%, signal=272%	48h	BCL6 knock-out
GO_RNA_POLYADENYLATION	27	-0.374661	-2.34143	0	0.00320274	0.518	4626	tags=78%, list=40%, signal=130%	48h	BCL6 knock-out
GO_CYTOPLASMIC_TRANSLATION	41	-0.312237	-2.34118	0	0.0031868	0.518	6212	tags=85%, list=54%, signal=186%	48h	BCL6 knock-out
GO_NEGATIVE_REGULATION_OF_CANONICAL_WNT_SIGNALING_PATHWAY	103	-0.193331	-2.33229	0.00196464	0.00341191	0.542	5699	tags=69%, list=50%, signal=136%	48h	BCL6 knock-out
GO_PTERIDINE_CONTAINING_COMPOUND_METABOLIC_PROCESS	26	-0.391835	-2.32534	0.00196078	0.00352334	0.556	3451	tags=69%, list=30%, signal=99%	48h	BCL6 knock-out
GO_FORMATION_OF_TRANSLATION_PREINITIATION_COMPLEX	20	-0.427284	-2.312	0	0.00388504	0.594	3704	tags=75%, list=32%, signal=111%	48h	BCL6 knock-out
GO_CLEAVAGE_INVOLVED_IN_RRNA_PROCESSING	19	-0.441453	-2.31089	0	0.00389226	0.597	3391	tags=74%, list=30%, signal=105%	48h	BCL6 knock-out
KEGG_GLYCOLYSIS_GLUCONEOGENESIS	33	-0.339482	-2.29463	0	0.00430603	0.639	3064	tags=61%, list=27%, signal=83%	48h	BCL6 knock-out
GO_MEMBRANE_DISASSEMBLY	44	-0.290225	-2.29036	0.00201613	0.00444228	0.649	3456	tags=59%, list=30%, signal=84%	48h	BCL6 knock-out
GO_REGULATION_OF_TRANSLATIONAL_FIDELITY	15	-0.488656	-2.28253	0	0.00469715	0.665	5099	tags=93%, list=45%, signal=168%	48h	BCL6 knock-out
GO_DNA_RECOMBINATION	167	-0.154706	-2.27994	0	0.00472189	0.67	4631	tags=56%, list=40%, signal=92%	48h	BCL6 knock-out
KEGG_STEROID_BIOSYNTHESIS	15	-0.476253	-2.27095	0	0.00498224	0.69	2188	tags=67%, list=19%, signal=82%	48h	BCL6 knock-out
GO_NUCLEAR_TRANSCRIBED_MRNA_CATABOLIC_PROCESS_DEADENYLATION_DEPENDENT_DECAY	53	-0.26538	-2.26852	0	0.00503542	0.696	5401	tags=74%, list=47%, signal=139%	48h	BCL6 knock-out
GO_POSITIVE_REGULATION_OF_VIRAL_GENOME_REPLICATION	25	-0.380758	-2.26848	0	0.00501593	0.696	4810	tags=80%, list=42%, signal=138%	48h	BCL6 knock-out
GO_ATP_BIOSYNTHETIC_PROCESS	27	-0.363628	-2.26151	0	0.00526689	0.714	3480	tags=67%, list=30%, signal=96%	48h	BCL6 knock-out
GO_NEGATIVE_REGULATION_OF_MRNA_METABOLIC_PROCESS	32	-0.323844	-2.24975	0	0.00568921	0.748	6321	tags=88%, list=55%, signal=195%	48h	BCL6 knock-out
GO_CELL_REDOX_HOMEOSTASIS	49	-0.26987	-2.24631	0	0.00579703	0.759	4401	tags=65%, list=38%, signal=106%	48h	BCL6 knock-out
GO_REGULATION_OF_ALTERNATIVE_MRNA_SPLICING_VIA_SPLICEOSOME	25	-0.367431	-2.24359	0	0.00589532	0.764	6336	tags=92%, list=55%, signal=206%	48h	BCL6 knock-out
GO_CHROMATIN_MODIFICATION	423	-0.0947016	-2.24248	0.002	0.00589715	0.766	7049	tags=71%, list=62%, signal=177%	48h	BCL6 knock-out
GO_NEGATIVE_REGULATION_OF_TRANSFERASE_ACTIVITY	247	-0.122731	-2.23667	0	0.006118	0.778	6042	tags=65%, list=53%, signal=134%	48h	BCL6 knock-out
GO_REGULATION_OF_DNA_METABOLIC_PROCESS	243	-0.123328	-2.2359	0.00391389	0.006127	0.78	7900	tags=81%, list=69%, signal=256%	48h	BCL6 knock-out
GO_PROTEIN_MODIFICATION_BY_SMALL_PROTEIN_REMOVAL	95	-0.199234	-2.23494	0	0.00612354	0.78	7018	tags=81%, list=61%, signal=208%	48h	BCL6 knock-out
GO_REGULATION_OF_TRANSLATIONAL_ELONGATION	23	-0.381536	-2.23492	0	0.00609583	0.78	5099	tags=83%, list=45%, signal=149%	48h	BCL6 knock-out
GO_NEGATIVE_REGULATION_OF_RNA_SPLICING	22	-0.408709	-2.23269	0	0.00615338	0.785	5218	tags=86%, list=46%, signal=158%	48h	BCL6 knock-out
GO_GLYCOSYL_COMPOUND_BIOSYNTHETIC_PROCESS	92	-0.203692	-2.23098	0	0.00619859	0.79	3163	tags=48%, list=28%, signal=66%	48h	BCL6 knock-out
GO_PROTEIN_ACETYLATION	102	-0.187441	-2.23063	0	0.00618297	0.79	5843	tags=70%, list=51%, signal=141%	48h	BCL6 knock-out
GO_CELLULAR_IRON_ION_HOMEOSTASIS	21	-0.396542	-2.22865	0	0.00624373	0.794	4192	tags=76%, list=37%, signal=120%	48h	BCL6 knock-out
GO_NUCLEAR_TRANSCRIBED_MRNA_CATABOLIC_PROCESS_EXONUCLEOLYTIC	30	-0.341811	-2.22662	0.0040568	0.00629207	0.796	6783	tags=93%, list=59%, signal=228%	48h	BCL6 knock-out
HALLMARK_ESTROGEN_RESPONSE_EARLY	102	-0.19049	-2.20252	0	0.00739103	0.848	3227	tags=47%, list=28%, signal=65%	48h	BCL6 knock-out
GO_RESPONSE_TO_ISCHEMIA	18	-0.426947	-2.20162	0.00206186	0.00740999	0.851	4661	tags=83%, list=41%, signal=140%	48h	BCL6 knock-out
GO_DNA_BIOSYNTHETIC_PROCESS	102	-0.186394	-2.20154	0	0.00737763	0.851	6865	tags=78%, list=60%, signal=194%	48h	BCL6 knock-out
GO_POSITIVE_REGULATION_OF_VIRAL_PROCESS	72	-0.2202	-2.19599	0	0.00761628	0.858	4810	tags=64%, list=42%, signal=109%	48h	BCL6 knock-out
GO_SPERM_EGG_RECOGNITION	17	-0.432832	-2.18581	0.00204499	0.00811693	0.881	1114	tags=53%, list=10%, signal=59%	48h	BCL6 knock-out
GO_MONOSACCHARIDE_CATABOLIC_PROCESS	37	-0.300983	-2.18539	0.00204918	0.00810542	0.881	3064	tags=57%, list=27%, signal=77%	48h	BCL6 knock-out
GO_HISTONE_MRNA_METABOLIC_PROCESS	28	-0.348299	-2.17319	0.00209644	0.00871107	0.901	2974	tags=61%, list=26%, signal=82%	48h	BCL6 knock-out
GO_ANTIGEN_PROCESSING_AND_PRESENTATION_OF_PEPTIDE_ANTIGEN_VIA_MHC_CLASS_I	75	-0.211638	-2.16754	0	0.00906306	0.914	3547	tags=52%, list=31%, signal=75%	48h	BCL6 knock-out
GO_CELLULAR_RESPONSE_TO_LIGHT_STIMULUS	60	-0.233544	-2.16549	0	0.00914778	0.917	6309	tags=78%, list=55%, signal=174%	48h	BCL6 knock-out
GO_DNA_DAMAGE_RESPONSE_DETECTION_OF_DNA_DAMAGE	34	-0.311351	-2.1649	0	0.00912433	0.918	5875	tags=82%, list=51%, signal=169%	48h	BCL6 knock-out
GO_PROTEIN_ACYLATION	124	-0.167899	-2.15842	0.00205761	0.00952637	0.926	7055	tags=78%, list=62%, signal=202%	48h	BCL6 knock-out
GO_PROTEIN_EXPORT_FROM_NUCLEUS	27	-0.342614	-2.15446	0.00412371	0.00977884	0.927	3296	tags=63%, list=29%, signal=88%	48h	BCL6 knock-out
GO_REGULATION_OF_MITOCHONDRION_ORGANIZATION	156	-0.150794	-2.15121	0.00409836	0.00992567	0.931	5123	tags=60%, list=45%, signal=106%	48h	BCL6 knock-out
GO_RIBONUCLEOSIDE_TRIPHOSPHATE_BIOSYNTHETIC_PROCESS	38	-0.293782	-2.14873	0.004	0.0100307	0.933	3578	tags=61%, list=31%, signal=88%	48h	BCL6 knock-out
GO_RIBOSOMAL_LARGE_SUBUNIT_ASSEMBLY	21	-0.393854	-2.14364	0.00200803	0.0103223	0.943	5313	tags=86%, list=46%, signal=160%	48h	BCL6 knock-out
GO_CELLULAR_RESPONSE_TO_UV	54	-0.246445	-2.14122	0.00200401	0.0104241	0.948	6309	tags=80%, list=55%, signal=177%	48h	BCL6 knock-out
GO_HISTONE_H4_ACETYLATION	39	-0.291369	-2.14089	0.0019802	0.0104143	0.948	6070	tags=82%, list=53%, signal=174%	48h	BCL6 knock-out
GO_REGULATION_OF_MITOTIC_CELL_CYCLE	363	-0.0973686	-2.14016	0	0.0104045	0.948	5986	tags=62%, list=52%, signal=125%	48h	BCL6 knock-out
GO_TRANSCRIPTION_INITIATION_FROM_RNA_POLYMERASE_II_PROMOTER	112	-0.171269	-2.13263	0.0020284	0.0108189	0.952	7361	tags=81%, list=64%, signal=225%	48h	BCL6 knock-out
GO_COVALENT_CHROMATIN_MODIFICATION	273	-0.11077	-2.125	0	0.0113727	0.964	5850	tags=62%, list=51%, signal=124%	48h	BCL6 knock-out
HALLMARK_DNA_REPAIR	133	-0.157487	-2.12278	0.00195695	0.0115207	0.965	7343	tags=80%, list=64%, signal=220%	48h	BCL6 knock-out
GO_NUCLEOSIDE_TRIPHOSPHATE_BIOSYNTHETIC_PROCESS	45	-0.266369	-2.12071	0	0.0115863	0.966	3578	tags=58%, list=31%, signal=84%	48h	BCL6 knock-out
GO_PROTEIN_CATABOLIC_PROCESS	454	-0.0877351	-2.11455	0.00413223	0.0120571	0.969	9148	tags=88%, list=80%, signal=422%	48h	BCL6 knock-out
GO_SULFUR_COMPOUND_METABOLIC_PROCESS	206	-0.128011	-2.11098	0.0020284	0.0122869	0.974	2452	tags=34%, list=21%, signal=42%	48h	BCL6 knock-out
GO_DNA_GEOMETRIC_CHANGE	76	-0.203089	-2.08809	0	0.0142035	0.981	6880	tags=80%, list=60%, signal=200%	48h	BCL6 knock-out
GO_MONOSACCHARIDE_BIOSYNTHETIC_PROCESS	37	-0.297496	-2.0877	0.00613497	0.0141756	0.981	4032	tags=65%, list=35%, signal=100%	48h	BCL6 knock-out
GO_PROTEIN_LOCALIZATION_TO_MEMBRANE	272	-0.108999	-2.08747	0.00208333	0.0141373	0.981	7453	tags=76%, list=65%, signal=212%	48h	BCL6 knock-out
GO_SULFUR_COMPOUND_BIOSYNTHETIC_PROCESS	114	-0.163839	-2.08736	0.00594059	0.0140958	0.981	2663	tags=39%, list=23%, signal=51%	48h	BCL6 knock-out
GO_POSITIVE_REGULATION_OF_MITOCHONDRION_ORGANIZATION	116	-0.170631	-2.08687	0.00197239	0.0140651	0.981	4877	tags=59%, list=43%, signal=103%	48h	BCL6 knock-out
GO_NCRNA_3_END_PROCESSING	19	-0.400113	-2.08569	0.0021322	0.0140883	0.981	4466	tags=79%, list=39%, signal=129%	48h	BCL6 knock-out
KEGG_OOCYTE_MEIOSIS	83	-0.189065	-2.08346	0.00196464	0.0141911	0.982	7921	tags=88%, list=69%, signal=283%	48h	BCL6 knock-out
GO_DNA_STRAND_ELONGATION_INVOLVED_IN_DNA_REPLICATION	25	-0.353438	-2.08113	0.00632911	0.0143245	0.985	5580	tags=84%, list=49%, signal=164%	48h	BCL6 knock-out
GO_POSITIVE_REGULATION_OF_RNA_SPLICING	16	-0.422323	-2.07933	0.00579151	0.0144121	0.986	5190	tags=88%, list=45%, signal=160%	48h	BCL6 knock-out
GO_NON_RECOMBINATIONAL_REPAIR	51	-0.239526	-2.06653	0.00588235	0.0157126	0.989	5801	tags=75%, list=51%, signal=150%	48h	BCL6 knock-out
KEGG_CITRATE_CYCLE_TCA_CYCLE	26	-0.340968	-2.06445	0	0.0158735	0.989	4032	tags=69%, list=35%, signal=107%	48h	BCL6 knock-out
GO_TRANSITION_METAL_ION_HOMEOSTASIS	62	-0.228257	-2.06314	0.00199203	0.0159225	0.989	3680	tags=55%, list=32%, signal=80%	48h	BCL6 knock-out
KEGG_CARDIAC_MUSCLE_CONTRACTION	34	-0.300127	-2.06015	0.00585938	0.0161865	0.989	4993	tags=74%, list=44%, signal=130%	48h	BCL6 knock-out
KEGG_PENTOSE_PHOSPHATE_PATHWAY	20	-0.375901	-2.05347	0.0077821	0.0167966	0.99	2574	tags=60%, list=22%, signal=77%	48h	BCL6 knock-out
GO_OSTEOBLAST_DIFFERENTIATION	63	-0.221018	-2.05024	0.00204918	0.0170407	0.99	4935	tags=65%, list=43%, signal=114%	48h	BCL6 knock-out
GO_PROTEIN_DNA_COMPLEX_SUBUNIT_ORGANIZATION	139	-0.148743	-2.04756	0.0039604	0.0172443	0.99	7049	tags=76%, list=62%, signal=196%	48h	BCL6 knock-out
GO_DOUBLE_STRAND_BREAK_REPAIR	130	-0.156854	-2.04517	0.00204918	0.0173724	0.991	7208	tags=78%, list=63%, signal=209%	48h	BCL6 knock-out
KEGG_GLUTATHIONE_METABOLISM	29	-0.314425	-2.04508	0.00420168	0.0173209	0.991	3911	tags=66%, list=34%, signal=99%	48h	BCL6 knock-out
GO_STEROID_BIOSYNTHETIC_PROCESS	60	-0.220056	-2.03875	0.00184162	0.0180605	0.995	3219	tags=50%, list=28%, signal=69%	48h	BCL6 knock-out
GO_POSITIVE_REGULATION_OF_PROTEIN_CATABOLIC_PROCESS	213	-0.118182	-2.03622	0.006	0.0182743	0.995	5929	tags=63%, list=52%, signal=129%	48h	BCL6 knock-out
GO_REGULATION_OF_PROTEIN_CATABOLIC_PROCESS	307	-0.100664	-2.02319	0.00198413	0.0196662	0.996	5890	tags=61%, list=51%, signal=123%	48h	BCL6 knock-out
GO_NEGATIVE_REGULATION_OF_APOPTOTIC_SIGNALING_PATHWAY	122	-0.15932	-2.02049	0.00407332	0.0199518	0.997	2513	tags=38%, list=22%, signal=48%	48h	BCL6 knock-out
GO_RRNA_CATABOLIC_PROCESS	15	-0.433255	-2.01988	0.00198413	0.0199875	0.997	4206	tags=80%, list=37%, signal=126%	48h	BCL6 knock-out
GO_BINDING_OF_SPERM_TO_ZONA_PELLUCIDA	15	-0.436683	-2.0165	0.00595238	0.0203038	0.998	1114	tags=53%, list=10%, signal=59%	48h	BCL6 knock-out
GO_CELL_CYCLE_G2_M_PHASE_TRANSITION	122	-0.158806	-2.01454	0.00770713	0.0204458	0.998	8712	tags=92%, list=76%, signal=380%	48h	BCL6 knock-out
GO_NUCLEOBASE_BIOSYNTHETIC_PROCESS	16	-0.414669	-2.01322	0.0019685	0.0205574	0.998	1700	tags=56%, list=15%, signal=66%	48h	BCL6 knock-out
GO_FOLIC_ACID_CONTAINING_COMPOUND_METABOLIC_PROCESS	20	-0.377879	-2.01258	0.00392927	0.0205871	0.998	1979	tags=55%, list=17%, signal=66%	48h	BCL6 knock-out
GO_REGULATION_OF_CANONICAL_WNT_SIGNALING_PATHWAY	146	-0.140536	-2.01233	0.0040568	0.0205552	0.998	5156	tags=59%, list=45%, signal=106%	48h	BCL6 knock-out
GO_CHROMATIN_ORGANIZATION	463	-0.0825439	-2.00577	0.00831601	0.0213045	0.998	5968	tags=60%, list=52%, signal=120%	48h	BCL6 knock-out
GO_REGULATION_OF_DNA_REPLICATION	116	-0.158188	-2.00399	0.00860215	0.0214602	0.998	7880	tags=84%, list=69%, signal=268%	48h	BCL6 knock-out
GO_PROTEIN_TRANSMEMBRANE_TRANSPORT	44	-0.253755	-2.00237	0.004329	0.0216218	0.998	5433	tags=73%, list=47%, signal=138%	48h	BCL6 knock-out
GO_SOMATIC_DIVERSIFICATION_OF_IMMUNE_RECEPTORS	36	-0.281458	-1.99399	0.0040568	0.0226755	0.998	4739	tags=69%, list=41%, signal=118%	48h	BCL6 knock-out
GO_POSITIVE_REGULATION_OF_DNA_REPAIR	28	-0.315562	-1.98715	0.00801603	0.0236726	0.998	5801	tags=82%, list=51%, signal=166%	48h	BCL6 knock-out
GO_MRNA_CIS_SPLICING_VIA_SPLICEOSOME	15	-0.416654	-1.98645	0.00792079	0.0236654	0.998	5159	tags=87%, list=45%, signal=158%	48h	BCL6 knock-out
GO_NEGATIVE_REGULATION_OF_INTRINSIC_APOPTOTIC_SIGNALING_PATHWAY	61	-0.20791	-1.98613	0.00612245	0.0236108	0.998	2513	tags=43%, list=22%, signal=54%	48h	BCL6 knock-out
GO_MITOCHONDRIAL_ATP_SYNTHESIS_COUPLED_PROTON_TRANSPORT	17	-0.402584	-1.98335	0.00201613	0.0239002	0.998	3480	tags=71%, list=30%, signal=101%	48h	BCL6 knock-out
GO_CELLULAR_MODIFIED_AMINO_ACID_BIOSYNTHETIC_PROCESS	35	-0.272449	-1.98301	0.00720721	0.0238546	0.998	2452	tags=49%, list=21%, signal=62%	48h	BCL6 knock-out
GO_SINGLE_FERTILIZATION	40	-0.265971	-1.97854	0.00603622	0.0244255	0.999	1546	tags=40%, list=14%, signal=46%	48h	BCL6 knock-out
GO_COFACTOR_BIOSYNTHETIC_PROCESS	129	-0.149033	-1.97632	0.002	0.02465	0.999	7366	tags=79%, list=64%, signal=219%	48h	BCL6 knock-out
GO_CELLULAR_RESPONSE_TO_STEROID_HORMONE_STIMULUS	125	-0.151854	-1.97463	0.00200803	0.0248544	0.999	2586	tags=38%, list=23%, signal=48%	48h	BCL6 knock-out
GO_MRNA_CLEAVAGE	15	-0.407505	-1.96762	0.00630252	0.0258948	1	2974	tags=67%, list=26%, signal=90%	48h	BCL6 knock-out
GO_NAD_METABOLIC_PROCESS	38	-0.25962	-1.96419	0.00573614	0.0263266	1	3064	tags=53%, list=27%, signal=72%	48h	BCL6 knock-out
GO_ALCOHOL_BIOSYNTHETIC_PROCESS	72	-0.19884	-1.95968	0.00374532	0.0270098	1	4735	tags=61%, list=41%, signal=104%	48h	BCL6 knock-out
GO_NCRNA_CATABOLIC_PROCESS	17	-0.397984	-1.95658	0.00421053	0.0273836	1	4206	tags=76%, list=37%, signal=121%	48h	BCL6 knock-out
HALLMARK_GLYCOLYSIS	132	-0.147346	-1.95232	0.00589391	0.0279524	1	5532	tags=63%, list=48%, signal=120%	48h	BCL6 knock-out
GO_RESPONSE_TO_TEMPERATURE_STIMULUS	63	-0.207805	-1.94376	0.0039604	0.0294214	1	3450	tags=51%, list=30%, signal=72%	48h	BCL6 knock-out
GO_GLUTAMINE_METABOLIC_PROCESS	15	-0.407837	-1.93812	0.00992064	0.0303616	1	2207	tags=60%, list=19%, signal=74%	48h	BCL6 knock-out
GO_RESPONSE_TO_HEAT	40	-0.263622	-1.93482	0.00401606	0.03083	1	3290	tags=55%, list=29%, signal=77%	48h	BCL6 knock-out
KEGG_MISMATCH_REPAIR	22	-0.338009	-1.93442	0.00809717	0.0307719	1	3424	tags=64%, list=30%, signal=91%	48h	BCL6 knock-out
GO_PEPTIDYL_PROLINE_MODIFICATION	35	-0.276131	-1.93351	0.00582524	0.030819	1	6335	tags=83%, list=55%, signal=185%	48h	BCL6 knock-out
GO_SOMATIC_CELL_DNA_RECOMBINATION	28	-0.301151	-1.92984	0.0158416	0.0313402	1	4739	tags=71%, list=41%, signal=122%	48h	BCL6 knock-out
KEGG_ALANINE_ASPARTATE_AND_GLUTAMATE_METABOLISM	20	-0.357928	-1.92966	0.00784314	0.0312602	1	2207	tags=55%, list=19%, signal=68%	48h	BCL6 knock-out
GO_MITOCHONDRION_MORPHOGENESIS	18	-0.37979	-1.92691	0.00204918	0.0317278	1	5200	tags=83%, list=45%, signal=152%	48h	BCL6 knock-out
GO_TELOMERE_ORGANIZATION	75	-0.188904	-1.92491	0.00801603	0.0320198	1	7011	tags=80%, list=61%, signal=205%	48h	BCL6 knock-out
GO_GLUCOSE_6_PHOSPHATE_METABOLIC_PROCESS	16	-0.400674	-1.92052	0.0135135	0.0327237	1	3291	tags=69%, list=29%, signal=96%	48h	BCL6 knock-out
GO_POSITIVE_REGULATION_OF_CELLULAR_AMIDE_METABOLIC_PROCESS	79	-0.182062	-1.92031	0.002	0.0326639	1	6336	tags=73%, list=55%, signal=163%	48h	BCL6 knock-out
GO_PROTEIN_ALKYLATION	76	-0.185169	-1.9127	0.0102041	0.0339879	1	3318	tags=47%, list=29%, signal=66%	48h	BCL6 knock-out
KEGG_BASE_EXCISION_REPAIR	34	-0.276162	-1.91244	0.00811359	0.0339243	1	3583	tags=59%, list=31%, signal=85%	48h	BCL6 knock-out
GO_RESPONSE_TO_ENDOPLASMIC_RETICULUM_STRESS	190	-0.11518	-1.9068	0	0.0349037	1	8887	tags=89%, list=78%, signal=391%	48h	BCL6 knock-out
GO_PTERIDINE_CONTAINING_COMPOUND_BIOSYNTHETIC_PROCESS	17	-0.381378	-1.90343	0.0182927	0.0354055	1	3049	tags=65%, list=27%, signal=88%	48h	BCL6 knock-out
GO_PYRUVATE_METABOLIC_PROCESS	38	-0.255325	-1.89877	0.00612245	0.0361935	1	3113	tags=53%, list=27%, signal=72%	48h	BCL6 knock-out
GO_REGULATION_OF_TRANSCRIPTION_FROM_RNA_POLYMERASE_I_PROMOTER	22	-0.337396	-1.89865	0.00404858	0.0361066	1	3431	tags=64%, list=30%, signal=91%	48h	BCL6 knock-out
GO_RNA_PHOSPHODIESTER_BOND_HYDROLYSIS_EXONUCLEOLYTIC	33	-0.280444	-1.89809	0.014433	0.0361093	1	3391	tags=58%, list=30%, signal=82%	48h	BCL6 knock-out
GO_AEROBIC_RESPIRATION	46	-0.235702	-1.89702	0.00402414	0.0361807	1	4033	tags=59%, list=35%, signal=90%	48h	BCL6 knock-out
GO_GLUTATHIONE_METABOLIC_PROCESS	29	-0.305885	-1.89637	0.0119048	0.0361948	1	3219	tags=59%, list=28%, signal=81%	48h	BCL6 knock-out
GO_NON_CANONICAL_WNT_SIGNALING_PATHWAY	98	-0.163663	-1.89294	0.0120724	0.0368109	1	7956	tags=86%, list=69%, signal=279%	48h	BCL6 knock-out
GO_RECEPTOR_CLUSTERING	22	-0.341017	-1.89192	0.0160966	0.0369165	1	3910	tags=68%, list=34%, signal=103%	48h	BCL6 knock-out
GO_STEROL_METABOLIC_PROCESS	70	-0.190207	-1.88483	0.010352	0.0383532	1	4215	tags=56%, list=37%, signal=88%	48h	BCL6 knock-out
GO_REGULATION_OF_ESTABLISHMENT_OF_PROTEIN_LOCALIZATION_TO_MITOCHONDRION	89	-0.169885	-1.88006	0.0172043	0.0392321	1	4760	tags=58%, list=42%, signal=99%	48h	BCL6 knock-out
GO_CELLULAR_RESPONSE_TO_RADIATION	95	-0.162762	-1.87225	0.0103734	0.0410382	1	5986	tags=68%, list=52%, signal=142%	48h	BCL6 knock-out
GO_POSITIVE_REGULATION_OF_CELLULAR_PROTEIN_LOCALIZATION	235	-0.105065	-1.87098	0.00395257	0.0411344	1	5984	tags=63%, list=52%, signal=128%	48h	BCL6 knock-out
GO_REGULATION_OF_GLUCOSE_TRANSPORT	67	-0.194303	-1.8705	0.0083682	0.0411125	1	4966	tags=63%, list=43%, signal=110%	48h	BCL6 knock-out
GO_NUCLEOTIDE_EXCISION_REPAIR_DNA_DAMAGE_RECOGNITION	23	-0.331972	-1.86902	0.0141988	0.0413054	1	6163	tags=87%, list=54%, signal=188%	48h	BCL6 knock-out
GO_CYTOPLASMIC_MICROTUBULE_ORGANIZATION	32	-0.271045	-1.85428	0.0147059	0.0446688	1	6566	tags=84%, list=57%, signal=197%	48h	BCL6 knock-out
GO_REGULATION_OF_DNA_TEMPLATED_TRANSCRIPTION_ELONGATION	34	-0.273019	-1.85237	0.0156863	0.0450068	1	4629	tags=68%, list=40%, signal=113%	48h	BCL6 knock-out
GO_AMINO_ACID_TRANSMEMBRANE_TRANSPORT	28	-0.295522	-1.84978	0.00617284	0.0455624	1	2759	tags=54%, list=24%, signal=70%	48h	BCL6 knock-out
GO_TELOMERE_MAINTENANCE_VIA_RECOMBINATION	32	-0.273191	-1.83894	0.0137795	0.0482432	1	5826	tags=78%, list=51%, signal=159%	48h	BCL6 knock-out
GO_POSITIVE_REGULATION_OF_VIRAL_TRANSCRIPTION	32	-0.268965	-1.83701	0.0196464	0.0485877	1	4801	tags=69%, list=42%, signal=118%	48h	BCL6 knock-out
GO_NEGATIVE_REGULATION_OF_DNA_REPLICATION	44	-0.231035	-1.83301	0.0177866	0.0494126	1	6993	tags=84%, list=61%, signal=215%	48h	BCL6 knock-out
GO_MAINTENANCE_OF_CELL_NUMBER	77	-0.174822	-1.83186	0.0117188	0.0495736	1	7677	tags=84%, list=67%, signal=255%	48h	BCL6 knock-out
GO_GLUCOSE_CATABOLIC_PROCESS	20	-0.333024	-1.83152	0.00618557	0.0495162	1	3064	tags=60%, list=27%, signal=82%	48h	BCL6 knock-out
GO_ENERGY_COUPLED_PROTON_TRANSPORT_DOWN_ELECTROCHEMICAL_GRADIENT	20	-0.34671	-1.83003	0.0182927	0.0497914	1	3480	tags=65%, list=30%, signal=93%	48h	BCL6 knock-out
GO_TETRAPYRROLE_METABOLIC_PROCESS	39	-0.242993	-1.82648	0.0222222	0.0505773	1	7209	tags=87%, list=63%, signal=235%	48h	BCL6 knock-out
GO_CELL_CYCLE_CHECKPOINT	158	-0.124489	-1.82566	0.0167015	0.0506871	1	5986	tags=65%, list=52%, signal=133%	48h	BCL6 knock-out
HALLMARK_ADIPOGENESIS	149	-0.12928	-1.82063	0.00601202	0.0519145	1	5532	tags=61%, list=48%, signal=117%	48h	BCL6 knock-out
GO_SOMATIC_DIVERSIFICATION_OF_IMMUNOGLOBULINS	27	-0.290517	-1.81351	0.0141129	0.0538893	1	4739	tags=70%, list=41%, signal=120%	48h	BCL6 knock-out
GO_IRON_ION_HOMEOSTASIS	35	-0.263286	-1.80935	0.0172414	0.0549665	1	4192	tags=63%, list=37%, signal=99%	48h	BCL6 knock-out
GO_REGULATION_OF_NUCLEASE_ACTIVITY	19	-0.342674	-1.80807	0.0197628	0.0551377	1	5725	tags=84%, list=50%, signal=168%	48h	BCL6 knock-out
HALLMARK_REACTIVE_OXIGEN_SPECIES_PATHWAY	42	-0.234501	-1.8069	0.0140845	0.0553184	1	3868	tags=57%, list=34%, signal=86%	48h	BCL6 knock-out
GO_MITOCHONDRIAL_MEMBRANE_ORGANIZATION	77	-0.18101	-1.80558	0.015748	0.055582	1	2403	tags=39%, list=21%, signal=49%	48h	BCL6 knock-out
GO_REGULATION_OF_PROTEIN_STABILITY	173	-0.116874	-1.79587	0.0143149	0.0583391	1	7749	tags=79%, list=68%, signal=241%	48h	BCL6 knock-out
GO_COFACTOR_TRANSPORT	17	-0.349514	-1.79282	0.0179641	0.0590969	1	1393	tags=47%, list=12%, signal=53%	48h	BCL6 knock-out
GO_SOMATIC_RECOMBINATION_OF_IMMUNOGLOBULIN_GENE_SEGMENTS	20	-0.336717	-1.79236	0.016632	0.0590975	1	4739	tags=75%, list=41%, signal=128%	48h	BCL6 knock-out
GO_DNA_INTEGRITY_CHECKPOINT	119	-0.142549	-1.79071	0.0174757	0.0594311	1	5986	tags=66%, list=52%, signal=138%	48h	BCL6 knock-out
GO_REGULATION_OF_SUPEROXIDE_METABOLIC_PROCESS	16	-0.371764	-1.78791	0.0234834	0.0601755	1	1475	tags=50%, list=13%, signal=57%	48h	BCL6 knock-out
GO_POSITIVE_REGULATION_OF_RESPONSE_TO_DNA_DAMAGE_STIMULUS	47	-0.214828	-1.78517	0.0209205	0.0608902	1	6564	tags=79%, list=57%, signal=184%	48h	BCL6 knock-out
KEGG_ARGININE_AND_PROLINE_METABOLISM	29	-0.283747	-1.78437	0.0229008	0.0609371	1	1498	tags=41%, list=13%, signal=47%	48h	BCL6 knock-out
GO_TUMOR_NECROSIS_FACTOR_MEDIATED_SIGNALING_PATHWAY	84	-0.167672	-1.78204	0.0218688	0.0615722	1	3547	tags=48%, list=31%, signal=68%	48h	BCL6 knock-out
GO_ATP_GENERATION_FROM_ADP	25	-0.293082	-1.78151	0.0141988	0.0615738	1	3064	tags=56%, list=27%, signal=76%	48h	BCL6 knock-out
GO_SNRNA_PROCESSING	21	-0.325107	-1.78081	0.0147992	0.0616653	1	3918	tags=67%, list=34%, signal=101%	48h	BCL6 knock-out
GO_NADH_METABOLIC_PROCESS	27	-0.288679	-1.78029	0.0114286	0.0616589	1	3064	tags=56%, list=27%, signal=76%	48h	BCL6 knock-out
GO_INNATE_IMMUNE_RESPONSE_ACTIVATING_CELL_SURFACE_RECEPTOR_SIGNALING_PATHWAY	92	-0.15892	-1.77853	0.0211864	0.062053	1	3547	tags=47%, list=31%, signal=67%	48h	BCL6 knock-out
GO_ESTABLISHMENT_OF_PROTEIN_LOCALIZATION_TO_MEMBRANE	212	-0.105732	-1.7703	0.0180723	0.0646895	1	7453	tags=75%, list=65%, signal=212%	48h	BCL6 knock-out
KEGG_PYRUVATE_METABOLISM	26	-0.284572	-1.77015	0.0270793	0.0645608	1	1594	tags=42%, list=14%, signal=49%	48h	BCL6 knock-out
GO_POSITIVE_REGULATION_OF_CELL_CYCLE_G1_S_PHASE_TRANSITION	21	-0.317081	-1.76862	0.0249042	0.0649696	1	5100	tags=76%, list=45%, signal=137%	48h	BCL6 knock-out
GO_GLUCOSE_METABOLIC_PROCESS	77	-0.1685	-1.7671	0.0207156	0.0653515	1	4032	tags=52%, list=35%, signal=80%	48h	BCL6 knock-out
GO_AMINO_ACID_TRANSPORT	55	-0.196392	-1.76368	0.0233918	0.0663632	1	2759	tags=44%, list=24%, signal=57%	48h	BCL6 knock-out
GO_GLUTAMINE_FAMILY_AMINO_ACID_METABOLIC_PROCESS	35	-0.251588	-1.76342	0.0113422	0.0662707	1	2363	tags=46%, list=21%, signal=57%	48h	BCL6 knock-out
GO_COENZYME_BIOSYNTHETIC_PROCESS	92	-0.15882	-1.76088	0.0199203	0.0669188	1	935	tags=24%, list=8%, signal=26%	48h	BCL6 knock-out
GO_ATP_DEPENDENT_CHROMATIN_REMODELING	51	-0.210824	-1.75797	0.0156863	0.0677719	1	7026	tags=82%, list=61%, signal=212%	48h	BCL6 knock-out
GO_TRICARBOXYLIC_ACID_METABOLIC_PROCESS	31	-0.27072	-1.75735	0.018	0.0678181	1	4296	tags=65%, list=38%, signal=103%	48h	BCL6 knock-out
GO_REGULATION_OF_ATPASE_ACTIVITY	39	-0.23385	-1.75227	0.0255403	0.0694081	1	4965	tags=67%, list=43%, signal=117%	48h	BCL6 knock-out
GO_ADP_METABOLIC_PROCESS	30	-0.266474	-1.75182	0.0308642	0.0693383	1	3064	tags=53%, list=27%, signal=73%	48h	BCL6 knock-out
GO_POSITIVE_REGULATION_OF_TYPE_I_INTERFERON_PRODUCTION	56	-0.197545	-1.75134	0.0228216	0.0692986	1	3679	tags=52%, list=32%, signal=76%	48h	BCL6 knock-out
GO_STRAND_DISPLACEMENT	25	-0.292704	-1.74982	0.0239521	0.0696788	1	4900	tags=72%, list=43%, signal=126%	48h	BCL6 knock-out
GO_REGULATION_OF_DNA_TEMPLATED_TRANSCRIPTION_INITIATION	25	-0.29344	-1.74622	0.0214008	0.0707705	1	2602	tags=52%, list=23%, signal=67%	48h	BCL6 knock-out
GO_REGULATION_OF_INTRINSIC_APOPTOTIC_SIGNALING_PATHWAY_BY_P53_CLASS_MEDIATOR	15	-0.369842	-1.74291	0.0229446	0.0717756	1	1115	tags=47%, list=10%, signal=52%	48h	BCL6 knock-out
HALLMARK_CHOLESTEROL_HOMEOSTASIS	51	-0.206262	-1.73714	0.0260223	0.073652	1	3262	tags=49%, list=28%, signal=68%	48h	BCL6 knock-out
GO_REGULATION_OF_ESTABLISHMENT_OF_PLANAR_POLARITY	85	-0.159884	-1.73663	0.0205761	0.0736427	1	7612	tags=82%, list=66%, signal=244%	48h	BCL6 knock-out
GO_REGULATION_OF_APOPTOTIC_SIGNALING_PATHWAY	236	-0.0967834	-1.73426	0.0190275	0.0742742	1	2554	tags=32%, list=22%, signal=40%	48h	BCL6 knock-out
GO_CELLULAR_ALDEHYDE_METABOLIC_PROCESS	53	-0.2	-1.73294	0.0153846	0.0746121	1	3986	tags=55%, list=35%, signal=84%	48h	BCL6 knock-out
GO_HEXOSE_CATABOLIC_PROCESS	30	-0.266474	-1.72376	0.0208768	0.078004	1	3064	tags=53%, list=27%, signal=73%	48h	BCL6 knock-out
GO_REGULATION_OF_PROTEOLYSIS	424	-0.0721154	-1.72361	0.024	0.0778338	1	5929	tags=59%, list=52%, signal=117%	48h	BCL6 knock-out
GO_DNA_DOUBLE_STRAND_BREAK_PROCESSING	16	-0.368877	-1.72257	0.0309917	0.0780209	1	5801	tags=88%, list=51%, signal=177%	48h	BCL6 knock-out
KEGG_PROTEIN_EXPORT	22	-0.30896	-1.71763	0.0336634	0.0798254	1	5317	tags=77%, list=46%, signal=144%	48h	BCL6 knock-out
GO_NEGATIVE_REGULATION_OF_CATION_TRANSMEMBRANE_TRANSPORT	27	-0.279748	-1.7174	0.0258449	0.079709	1	7406	tags=93%, list=65%, signal=262%	48h	BCL6 knock-out
GO_RNA_STABILIZATION	23	-0.299983	-1.71704	0.0228216	0.0796459	1	5533	tags=78%, list=48%, signal=151%	48h	BCL6 knock-out
GO_L_ALPHA_AMINO_ACID_TRANSMEMBRANE_TRANSPORT	15	-0.365363	-1.71588	0.0178571	0.0799267	1	4219	tags=73%, list=37%, signal=116%	48h	BCL6 knock-out
GO_OXIDOREDUCTION_COENZYME_METABOLIC_PROCESS	77	-0.164683	-1.71148	0.0319361	0.0815445	1	2886	tags=42%, list=25%, signal=55%	48h	BCL6 knock-out
GO_MITOTIC_CELL_CYCLE_CHECKPOINT	114	-0.137388	-1.71064	0.0236052	0.0816761	1	5875	tags=65%, list=51%, signal=132%	48h	BCL6 knock-out
GO_REGULATION_OF_DNA_BIOSYNTHETIC_PROCESS	66	-0.181123	-1.7106	0.0163934	0.0814806	1	1582	tags=32%, list=14%, signal=37%	48h	BCL6 knock-out
GO_REGULATION_OF_SULFUR_METABOLIC_PROCESS	16	-0.360217	-1.71006	0.0339321	0.0814588	1	5900	tags=88%, list=52%, signal=180%	48h	BCL6 knock-out
GO_2_OXOGLUTARATE_METABOLIC_PROCESS	15	-0.358996	-1.70928	0.0321285	0.0815496	1	5055	tags=80%, list=44%, signal=143%	48h	BCL6 knock-out
GO_POSITIVE_REGULATION_OF_MULTI_ORGANISM_PROCESS	101	-0.145567	-1.70509	0.0294118	0.0830584	1	4810	tags=56%, list=42%, signal=96%	48h	BCL6 knock-out
GO_PROTEIN_LOCALIZATION_TO_NUCLEUS	118	-0.133289	-1.70335	0.0286299	0.0835148	1	5185	tags=58%, list=45%, signal=106%	48h	BCL6 knock-out
GO_TETRAHYDROFOLATE_METABOLIC_PROCESS	15	-0.361025	-1.70135	0.0280561	0.0841493	1	1979	tags=53%, list=17%, signal=64%	48h	BCL6 knock-out
GO_FATTY_ACYL_COA_METABOLIC_PROCESS	33	-0.248126	-1.69834	0.0120724	0.0852902	1	7229	tags=88%, list=63%, signal=238%	48h	BCL6 knock-out
GO_CELLULAR_RESPONSE_TO_CORTICOSTEROID_STIMULUS	25	-0.284087	-1.69344	0.0218688	0.0872022	1	1793	tags=44%, list=16%, signal=52%	48h	BCL6 knock-out
GO_POSITIVE_REGULATION_OF_DNA_METABOLIC_PROCESS	127	-0.128046	-1.69235	0.0316832	0.0874625	1	6574	tags=70%, list=57%, signal=163%	48h	BCL6 knock-out
GO_RESPONSE_TO_AMINE	24	-0.284139	-1.69207	0.0315126	0.0873887	1	5818	tags=79%, list=51%, signal=161%	48h	BCL6 knock-out
GO_MULTICELLULAR_ORGANISM_AGING	17	-0.340087	-1.68012	0.0354906	0.0925276	1	3521	tags=65%, list=31%, signal=93%	48h	BCL6 knock-out
KEGG_NUCLEOTIDE_EXCISION_REPAIR	42	-0.220523	-1.67645	0.0321285	0.093876	1	8116	tags=93%, list=71%, signal=318%	48h	BCL6 knock-out
GO_REGULATION_OF_TRANSCRIPTION_INITIATION_FROM_RNA_POLYMERASE_II_PROMOTER	19	-0.322366	-1.67451	0.0236686	0.0945631	1	3547	tags=63%, list=31%, signal=91%	48h	BCL6 knock-out
GO_ORGANOPHOSPHATE_BIOSYNTHETIC_PROCESS	304	-0.084577	-1.67405	0.0371901	0.0945672	1	5385	tags=55%, list=47%, signal=102%	48h	BCL6 knock-out
GO_CELL_CELL_RECOGNITION	23	-0.294674	-1.67232	0.0152964	0.0951538	1	1114	tags=39%, list=10%, signal=43%	48h	BCL6 knock-out
GO_PROTEIN_STABILIZATION	102	-0.144565	-1.67088	0.0316832	0.0955774	1	6105	tags=68%, list=53%, signal=144%	48h	BCL6 knock-out
GO_REGULATION_OF_GENE_EXPRESSION_EPIGENETIC	150	-0.115996	-1.66827	0.0227743	0.0966336	1	3346	tags=41%, list=29%, signal=57%	48h	BCL6 knock-out
GO_CARBOHYDRATE_BIOSYNTHETIC_PROCESS	79	-0.16258	-1.66743	0.0300601	0.0968588	1	4094	tags=52%, list=36%, signal=80%	48h	BCL6 knock-out
GO_REGULATION_OF_INTRACELLULAR_STEROID_HORMONE_RECEPTOR_SIGNALING_PATHWAY	41	-0.221007	-1.66715	0.0268041	0.0967577	1	6415	tags=78%, list=56%, signal=177%	48h	BCL6 knock-out
HALLMARK_ANDROGEN_RESPONSE	70	-0.168523	-1.66714	0.0273973	0.0965181	1	3644	tags=49%, list=32%, signal=71%	48h	BCL6 knock-out
GO_POSITIVE_REGULATION_OF_DNA_TEMPLATED_TRANSCRIPTION_INITIATION	19	-0.322366	-1.66648	0.0384615	0.0966164	1	3547	tags=63%, list=31%, signal=91%	48h	BCL6 knock-out
KEGG_BASAL_TRANSCRIPTION_FACTORS	29	-0.269943	-1.66543	0.0327553	0.0968545	1	7577	tags=93%, list=66%, signal=275%	48h	BCL6 knock-out
GO_DEOXYRIBONUCLEOSIDE_TRIPHOSPHATE_METABOLIC_PROCESS	15	-0.351264	-1.66229	0.0401606	0.0981557	1	7433	tags=100%, list=65%, signal=285%	48h	BCL6 knock-out
GO_REGULATION_OF_RESPONSE_TO_DNA_DAMAGE_STIMULUS	108	-0.135802	-1.66227	0.0240481	0.0979194	1	7577	tags=80%, list=66%, signal=233%	48h	BCL6 knock-out
GSE10325_CD4_TCELL_VS_BCELL_DN	169	0.393217	6.05174	0	0	0	3502	tags=69%, list=30%, signal=98%	20h	BI-3802
GSE10325_LUPUS_CD4_TCELL_VS_LUPUS_BCELL_DN	167	0.384622	5.68183	0	0	0	3625	tags=69%, list=32%, signal=100%	20h	BI-3802
GSE21927_SPLEEN_C57BL6_VS_EL4_TUMOR_BALBC_MONOCYTES_UP	171	0.34303	5.18938	0	0	0	6128	tags=87%, list=53%, signal=184%	20h	BI-3802
GSE43863_TH1_VS_TFH_MEMORY_CD4_TCELL_DN	165	0.34307	5.0952	0	0	0	3913	tags=68%, list=34%, signal=101%	20h	BI-3802
GSE32986_UNSTIM_VS_GMCSF_AND_CURDLAN_LOWDOSE_STIM_DC_DN	160	0.344649	5.02699	0	0	0	4568	tags=74%, list=40%, signal=121%	20h	BI-3802
GSE43863_DAY6_EFF_VS_DAY150_MEM_LY6C_INT_CXCR5POS_CD4_TCELL_DN	154	0.348151	4.98348	0	0	0	4931	tags=77%, list=43%, signal=134%	20h	BI-3802
GSE21927_SPLENIC_VS_TUMOR_MONOCYTES_FROM_C26GM_TUMOROUS_MICE_BALBC_DN	170	0.332592	4.89301	0	0	0	5764	tags=83%, list=50%, signal=164%	20h	BI-3802
GSE12366_GC_VS_MEMORY_BCELL_DN	152	0.338069	4.86918	0	0	0	3574	tags=64%, list=31%, signal=92%	20h	BI-3802
GSE29618_BCELL_VS_PDC_UP	164	0.324853	4.86647	0	0	0	3536	tags=63%, list=31%, signal=89%	20h	BI-3802
GSE2770_TGFB_AND_IL4_VS_IL12_TREATED_ACT_CD4_TCELL_6H_UP	155	0.335825	4.85205	0	0	0	4569	tags=73%, list=40%, signal=119%	20h	BI-3802
GSE16450_IMMATURE_VS_MATURE_NEURON_CELL_LINE_UP	148	0.346464	4.85178	0	0	0	4454	tags=73%, list=39%, signal=118%	20h	BI-3802
GSE43863_NAIVE_VS_MEMORY_LY6C_INT_CXCR5POS_CD4_TCELL_D150_LCMV_UP	151	0.33388	4.76955	0	0	0	5953	tags=85%, list=52%, signal=174%	20h	BI-3802
GSE32986_UNSTIM_VS_CURDLAN_HIGHDOSE_STIM_DC_DN	153	0.329319	4.73731	0	0	0	4301	tags=70%, list=37%, signal=110%	20h	BI-3802
GSE29618_BCELL_VS_MDC_DAY7_FLU_VACCINE_UP	166	0.31886	4.69721	0	0	0	3656	tags=63%, list=32%, signal=91%	20h	BI-3802
GSE21927_C26GM_VS_4T1_TUMOR_MONOCYTE_BALBC_DN	168	0.309767	4.68422	0	0	0	6272	tags=85%, list=55%, signal=185%	20h	BI-3802
GSE29618_BCELL_VS_MDC_UP	168	0.309899	4.63343	0	0	0	3398	tags=60%, list=30%, signal=84%	20h	BI-3802
GSE12366_GC_VS_NAIVE_BCELL_DN	146	0.32292	4.62132	0	0	0	1766	tags=47%, list=15%, signal=55%	20h	BI-3802
GSE29618_BCELL_VS_MONOCYTE_DAY7_FLU_VACCINE_UP	170	0.302297	4.55512	0	0	0	3471	tags=60%, list=30%, signal=85%	20h	BI-3802
GSE29618_BCELL_VS_PDC_DAY7_FLU_VACCINE_UP	161	0.301872	4.47444	0	0	0	3573	tags=61%, list=31%, signal=87%	20h	BI-3802
GSE29618_BCELL_VS_MONOCYTE_UP	166	0.292744	4.41272	0	0	0	3398	tags=58%, list=30%, signal=82%	20h	BI-3802
GSE3982_MEMORY_CD4_TCELL_VS_BCELL_DN	165	0.294578	4.38774	0	0	0	4880	tags=72%, list=42%, signal=123%	20h	BI-3802
KEGG_RIBOSOME	84	0.409152	4.3516	0	0	0	5044	tags=85%, list=44%, signal=150%	20h	BI-3802
GSE13411_PLASMA_CELL_VS_MEMORY_BCELL_DN	173	0.284986	4.34035	0	0	0	4943	tags=71%, list=43%, signal=123%	20h	BI-3802
GSE16450_CTRL_VS_IFNA_6H_STIM_IMMATURE_NEURON_CELL_LINE_DN	146	0.307065	4.25978	0	0	0	5566	tags=79%, list=48%, signal=151%	20h	BI-3802
GSE16450_IMMATURE_VS_MATURE_NEURON_CELL_LINE_12H_IFNA_STIM_UP	131	0.317999	4.22798	0	0	0	4807	tags=73%, list=42%, signal=125%	20h	BI-3802
GSE28726_NAIVE_VS_ACTIVATED_CD4_TCELL_UP	156	0.287325	4.21854	0	0	0	5139	tags=73%, list=45%, signal=130%	20h	BI-3802
GSE19888_ADENOSINE_A3R_INH_PRETREAT_AND_ACT_BY_A3R_VS_TCELL_MEMBRANES_ACT_MAST_CELL_UP	118	0.327613	4.21456	0	0	0	2700	tags=56%, list=23%, signal=72%	20h	BI-3802
GSE21360_PRIMARY_VS_QUATERNARY_MEMORY_CD8_TCELL_DN	171	0.272619	4.20968	0	0	0	4842	tags=69%, list=42%, signal=117%	20h	BI-3802
GSE7509_UNSTIM_VS_IFNA_STIM_IMMATURE_DC_DN	100	0.34338	4.08861	0	0	0	2867	tags=59%, list=25%, signal=78%	20h	BI-3802
GSE46606_UNSTIM_VS_CD40L_IL2_IL5_DAY1_STIMULATED_BCELL_UP	134	0.300861	4.0782	0	0	0	6186	tags=84%, list=54%, signal=179%	20h	BI-3802
GSE45739_NRAS_KO_VS_WT_UNSTIM_CD4_TCELL_DN	147	0.288246	4.04775	0	0	0	6578	tags=86%, list=57%, signal=198%	20h	BI-3802
GSE3982_BCELL_VS_TH2_UP	137	0.293275	4.04	0	0	0	5895	tags=80%, list=51%, signal=163%	20h	BI-3802
GSE22886_DAY0_VS_DAY1_MONOCYTE_IN_CULTURE_UP	153	0.272965	4.02676	0	0	0	4264	tags=64%, list=37%, signal=100%	20h	BI-3802
GSE22886_UNSTIM_VS_IL2_STIM_NKCELL_UP	151	0.279393	3.99201	0	0	0	5886	tags=79%, list=51%, signal=159%	20h	BI-3802
GSE24210_CTRL_VS_IL35_TREATED_TCONV_CD4_TCELL_UP	169	0.259844	3.96502	0	0	0	4536	tags=65%, list=39%, signal=106%	20h	BI-3802
GSE41867_DAY6_EFFECTOR_VS_DAY30_MEMORY_CD8_TCELL_LCMV_ARMSTRONG_UP	168	0.258356	3.9448	0	0	0	5623	tags=74%, list=49%, signal=144%	20h	BI-3802
GSE39556_CD8A_DC_VS_NK_CELL_MOUSE_3H_POST_POLYIC_INJ_DN	155	0.273543	3.92331	0	0	0	3570	tags=58%, list=31%, signal=83%	20h	BI-3802
GSE30962_ACUTE_VS_CHRONIC_LCMV_PRIMARY_INF_CD8_TCELL_UP	149	0.274441	3.92172	0	0	0	5292	tags=73%, list=46%, signal=134%	20h	BI-3802
GSE39556_CD8A_DC_VS_NK_CELL_DN	154	0.270759	3.91638	0	0	0	3570	tags=58%, list=31%, signal=83%	20h	BI-3802
GSE18893_TCONV_VS_TREG_2H_TNF_STIM_DN	150	0.271146	3.867	0	0	0	4814	tags=69%, list=42%, signal=117%	20h	BI-3802
GSE11057_PBMC_VS_MEM_CD4_TCELL_UP	84	0.360124	3.862	0	0	0	1910	tags=52%, list=17%, signal=62%	20h	BI-3802
GO_ESTABLISHMENT_OF_PROTEIN_LOCALIZATION_TO_ENDOPLASMIC_RETICULUM	101	0.329076	3.84661	0	0	0	3987	tags=67%, list=35%, signal=102%	20h	BI-3802
GSE30971_WBP7_HET_VS_KO_MACROPHAGE_4H_LPS_STIM_DN	131	0.294596	3.83898	0	0	0	4722	tags=70%, list=41%, signal=118%	20h	BI-3802
GSE24142_EARLY_THYMIC_PROGENITOR_VS_DN2_THYMOCYTE_UP	111	0.312598	3.83598	0	0	0	4516	tags=70%, list=39%, signal=115%	20h	BI-3802
GSE26156_DOUBLE_POSITIVE_VS_CD4_SINGLE_POSITIVE_THYMOCYTE_UP	156	0.262315	3.82085	0	0	0	4244	tags=63%, list=37%, signal=98%	20h	BI-3802
GSE22432_PDC_VS_TGFB1_TREATEDCOMMON_DC_PROGENITOR_DN	155	0.258033	3.82062	0	0	0	5006	tags=69%, list=44%, signal=121%	20h	BI-3802
GSE10325_BCELL_VS_MYELOID_UP	169	0.255091	3.76191	0	0	0	3502	tags=56%, list=30%, signal=79%	20h	BI-3802
GSE21546_UNSTIM_VS_ANTI_CD3_STIM_SAP1A_KO_DP_THYMOCYTES_UP	108	0.30988	3.76175	0	0	0	3600	tags=62%, list=31%, signal=89%	20h	BI-3802
GSE31082_DN_VS_CD8_SP_THYMOCYTE_DN	150	0.262452	3.74489	0	0	0	5602	tags=75%, list=49%, signal=144%	20h	BI-3802
GSE7568_IL4_TGFB_DEXAMETHASONE_VS_IL4_TGFB_TREATED_MACROPHAGE_DN	145	0.266631	3.7294	0	0	0	4502	tags=66%, list=39%, signal=106%	20h	BI-3802
GSE10325_CD4_TCELL_VS_MYELOID_DN	140	0.267174	3.72813	0	0	0	3204	tags=54%, list=28%, signal=74%	20h	BI-3802
GSE39556_UNTREATED_VS_3H_POLYIC_INJ_MOUSE_NK_CELL_DN	143	0.268579	3.72008	0	0	0	4665	tags=67%, list=41%, signal=112%	20h	BI-3802
GSE24210_RESTING_TREG_VS_TCONV_UP	166	0.246524	3.70352	0	0	0	4752	tags=66%, list=41%, signal=110%	20h	BI-3802
GSE33292_WT_VS_TCF1_KO_DN3_THYMOCYTE_UP	141	0.273583	3.70179	0	0	0	5369	tags=74%, list=47%, signal=137%	20h	BI-3802
GSE21546_UNSTIM_VS_ANTI_CD3_STIM_DP_THYMOCYTES_UP	105	0.312893	3.69637	0	0	0	4425	tags=70%, list=39%, signal=112%	20h	BI-3802
GSE1460_DP_VS_CD4_THYMOCYTE_DN	123	0.291286	3.69402	0	0	0	2106	tags=47%, list=18%, signal=57%	20h	BI-3802
GSE43863_NAIVE_VS_MEMORY_TFH_CD4_TCELL_D150_LCMV_UP	143	0.263732	3.69086	0	0	0	4720	tags=67%, list=41%, signal=113%	20h	BI-3802
GSE23505_UNTREATED_VS_4DAY_IL6_IL1_IL23_TREATED_CD4_TCELL_DN	145	0.269564	3.69038	0	0	0	4231	tags=63%, list=37%, signal=99%	20h	BI-3802
GSE2770_IL12_AND_TGFB_ACT_VS_ACT_CD4_TCELL_6H_UP	118	0.291556	3.67616	0	0	0	4668	tags=69%, list=41%, signal=116%	20h	BI-3802
GSE7460_CD8_TCELL_VS_TREG_ACT_UP	127	0.281348	3.66866	0	0	0	3497	tags=58%, list=30%, signal=83%	20h	BI-3802
GSE40274_CTRL_VS_FOXP3_TRANSDUCED_ACTIVATED_CD4_TCELL_DN	155	0.254544	3.66047	0	0	0	4156	tags=61%, list=36%, signal=95%	20h	BI-3802
GO_PROTEIN_LOCALIZATION_TO_ENDOPLASMIC_RETICULUM	117	0.29155	3.65464	0	0	0	4245	tags=66%, list=37%, signal=103%	20h	BI-3802
GSE40225_WT_VS_RIP_B7X_DIABETIC_MOUSE_PANCREATIC_CD8_TCELL_UP	153	0.253259	3.62596	0	0	0	4938	tags=68%, list=43%, signal=118%	20h	BI-3802
GSE17974_CTRL_VS_ACT_IL4_AND_ANTI_IL12_24H_CD4_TCELL_UP	132	0.271963	3.62488	0	0	0	4483	tags=66%, list=39%, signal=107%	20h	BI-3802
GSE3982_BCELL_VS_CENT_MEMORY_CD4_TCELL_UP	159	0.251634	3.61788	0	0	0	4880	tags=67%, list=42%, signal=115%	20h	BI-3802
GO_INNATE_IMMUNE_RESPONSE	280	0.185686	3.61597	0	0	0	3129	tags=45%, list=27%, signal=61%	20h	BI-3802
GSE6259_CD4_TCELL_VS_CD8_TCELL_DN	125	0.277962	3.60002	0	0	0	4837	tags=70%, list=42%, signal=119%	20h	BI-3802
GSE42088_UNINF_VS_LEISHMANIA_INF_DC_4H_DN	161	0.241973	3.57857	0	0	0	5108	tags=68%, list=44%, signal=121%	20h	BI-3802
GSE17974_IL4_AND_ANTI_IL12_VS_UNTREATED_24H_ACT_CD4_TCELL_DN	61	0.383927	3.57703	0	0	0	1827	tags=54%, list=16%, signal=64%	20h	BI-3802
GSE19888_CTRL_VS_A3R_INHIBITOR_TREATED_MAST_CELL_DN	143	0.258946	3.57022	0	0	0	4935	tags=69%, list=43%, signal=119%	20h	BI-3802
GSE22886_IGM_MEMORY_BCELL_VS_BM_PLASMA_CELL_UP	168	0.238676	3.5679	0	0	0	4136	tags=60%, list=36%, signal=92%	20h	BI-3802
GSE9509_10MIN_VS_30MIN_LPS_STIM_IL10_KO_MACROPHAGE_DN	120	0.27423	3.56126	0	0	0	3392	tags=57%, list=30%, signal=80%	20h	BI-3802
GSE7509_UNSTIM_VS_FCGRIIB_STIM_DC_DN	108	0.299889	3.55454	0	0	0	2969	tags=56%, list=26%, signal=74%	20h	BI-3802
GSE18791_UNSTIM_VS_NEWCATSLE_VIRUS_DC_6H_DN	123	0.26969	3.55284	0	0	0	1791	tags=42%, list=16%, signal=50%	20h	BI-3802
GSE2405_0H_VS_12H_A_PHAGOCYTOPHILUM_STIM_NEUTROPHIL_UP	133	0.260764	3.55123	0	0	0	3776	tags=59%, list=33%, signal=86%	20h	BI-3802
GSE31082_DN_VS_CD4_SP_THYMOCYTE_DN	163	0.2434	3.54348	0	0	0	4996	tags=67%, list=43%, signal=118%	20h	BI-3802
GSE22886_IGG_IGA_MEMORY_BCELL_VS_BLOOD_PLASMA_CELL_UP	137	0.252291	3.53289	0	0	0	5270	tags=71%, list=46%, signal=129%	20h	BI-3802
GSE37532_TREG_VS_TCONV_PPARG_KO_CD4_TCELL_FROM_VISCERAL_ADIPOSE_TISSUE_DN	154	0.245608	3.53155	0	0	0	4452	tags=63%, list=39%, signal=101%	20h	BI-3802
GSE22886_NAIVE_TCELL_VS_DC_UP	164	0.238173	3.52249	0	0	0	3677	tags=55%, list=32%, signal=80%	20h	BI-3802
GSE15767_MED_VS_SCS_MAC_LN_UP	113	0.285818	3.50623	0	0	0	1933	tags=45%, list=17%, signal=54%	20h	BI-3802
GO_NUCLEAR_TRANSCRIBED_MRNA_CATABOLIC_PROCESS_NONSENSE_MEDIATED_DECAY	114	0.28401	3.49979	0	0	0	5436	tags=75%, list=47%, signal=142%	20h	BI-3802
GSE22886_IGM_MEMORY_BCELL_VS_BLOOD_PLASMA_CELL_UP	123	0.269451	3.48904	0	0	0	3662	tags=59%, list=32%, signal=85%	20h	BI-3802
GSE22886_UNSTIM_VS_IL15_STIM_NKCELL_UP	126	0.267461	3.47898	0	0	0	6261	tags=81%, list=54%, signal=176%	20h	BI-3802
GSE17974_0H_VS_24H_IN_VITRO_ACT_CD4_TCELL_UP	120	0.269987	3.47034	0	0	0	3919	tags=61%, list=34%, signal=91%	20h	BI-3802
GSE19888_ADENOSINE_A3R_INH_PRETREAT_AND_ACT_BY_A3R_VS_A3R_INH_AND_TCELL_MEMBRANES_ACT_MAST_CELL_UP	146	0.251689	3.47004	0	0	0	4935	tags=68%, list=43%, signal=117%	20h	BI-3802
GSE10325_LUPUS_CD4_TCELL_VS_LUPUS_MYELOID_DN	126	0.260941	3.46563	0	0	0	3417	tags=56%, list=30%, signal=78%	20h	BI-3802
GSE10239_NAIVE_VS_DAY4.5_EFF_CD8_TCELL_UP	155	0.241601	3.45363	0	0	0	5044	tags=68%, list=44%, signal=119%	20h	BI-3802
GSE21670_TGFB_VS_IL6_TREATED_STAT3_KO_CD4_TCELL_DN	138	0.254267	3.4485	0	0	0	4273	tags=62%, list=37%, signal=98%	20h	BI-3802
GO_HOMOPHILIC_CELL_ADHESION_VIA_PLASMA_MEMBRANE_ADHESION_MOLECULES	43	0.443947	3.44611	0	0	0	2399	tags=65%, list=21%, signal=82%	20h	BI-3802
GSE41867_MEMORY_VS_EXHAUSTED_CD8_TCELL_DAY30_LCMV_UP	129	0.261062	3.44228	0	0	0	4604	tags=66%, list=40%, signal=109%	20h	BI-3802
GSE7568_IL4_VS_IL4_AND_TGFB_TREATED_MACROPHAGE_24H_UP	141	0.250642	3.4414	0	0	0	4570	tags=65%, list=40%, signal=106%	20h	BI-3802
GSE22886_NAIVE_BCELL_VS_DC_UP	143	0.249649	3.43399	0	0	0	4237	tags=62%, list=37%, signal=96%	20h	BI-3802
GSE7460_CD8_TCELL_VS_CD4_TCELL_ACT_UP	122	0.269006	3.43288	0	0	0	4287	tags=64%, list=37%, signal=101%	20h	BI-3802
GO_CELL_CELL_ADHESION	264	0.18214	3.43283	0	0	0	4091	tags=53%, list=36%, signal=81%	20h	BI-3802
GSE40274_CTRL_VS_XBP1_TRANSDUCED_ACTIVATED_CD4_TCELL_UP	115	0.284529	3.43085	0	0	0	5355	tags=75%, list=47%, signal=139%	20h	BI-3802
GO_REGULATION_OF_CELL_ACTIVATION	265	0.181216	3.4248	0	0	0	2821	tags=42%, list=25%, signal=55%	20h	BI-3802
GSE9988_ANTI_TREM1_VS_VEHICLE_TREATED_MONOCYTES_DN	177	0.219107	3.42389	0	0	0	4596	tags=62%, list=40%, signal=101%	20h	BI-3802
GSE24574_BCL6_HIGH_TFH_VS_TFH_CD4_TCELL_DN	175	0.222011	3.41952	0	0	0	3987	tags=57%, list=35%, signal=85%	20h	BI-3802
GSE24634_TEFF_VS_TCONV_DAY5_IN_CULTURE_DN	143	0.245613	3.41811	0	0	0	5247	tags=70%, list=46%, signal=127%	20h	BI-3802
GSE41867_DAY6_EFFECTOR_VS_DAY30_EXHAUSTED_CD8_TCELL_LCMV_CLONE13_UP	138	0.245075	3.40972	0	0	0	3628	tags=56%, list=32%, signal=81%	20h	BI-3802
GO_CELL_ACTIVATION	312	0.169617	3.37782	0	0	0	4916	tags=59%, list=43%, signal=101%	20h	BI-3802
GSE45739_NRAS_KO_VS_WT_ACD3_ACD28_STIM_CD4_TCELL_DN	146	0.23782	3.37498	0	0	0	6745	tags=82%, list=59%, signal=196%	20h	BI-3802
GSE3982_BASOPHIL_VS_TH2_UP	136	0.247932	3.36578	0	0	0	5717	tags=74%, list=50%, signal=146%	20h	BI-3802
GO_REGULATION_OF_GTPASE_ACTIVITY	390	0.150866	3.36329	0	0	0	4747	tags=56%, list=41%, signal=92%	20h	BI-3802
GSE21546_UNSTIM_VS_ANTI_CD3_STIM_ELK1_KO_DP_THYMOCYTES_UP	80	0.316871	3.35918	0	0	0	2703	tags=55%, list=24%, signal=71%	20h	BI-3802
GSE12845_PRE_GC_VS_DARKZONE_GC_TONSIL_BCELL_UP	128	0.259571	3.35687	0	0	0	4231	tags=63%, list=37%, signal=98%	20h	BI-3802
GO_PROTEIN_TARGETING_TO_MEMBRANE	138	0.239728	3.35287	0	0	0	4105	tags=59%, list=36%, signal=91%	20h	BI-3802
GSE39556_UNTREATED_VS_3H_POLYIC_INJ_MOUSE_CD8A_DC_DN	137	0.244124	3.34767	0	0	0	3266	tags=53%, list=28%, signal=73%	20h	BI-3802
GSE19888_ADENOSINE_A3R_INH_VS_ACT_WITH_INHIBITOR_PRETREATMENT_IN_MAST_CELL_UP	85	0.308384	3.34397	0	0	0	2700	tags=54%, list=23%, signal=70%	20h	BI-3802
GSE21546_WT_VS_SAP1A_KO_AND_ELK1_KO_ANTI_CD3_STIM_DP_THYMOCYTES_UP	114	0.26239	3.34021	0	0	0	5178	tags=71%, list=45%, signal=128%	20h	BI-3802
GSE3982_BASOPHIL_VS_TH1_UP	139	0.244928	3.33941	0	0	0	5733	tags=74%, list=50%, signal=146%	20h	BI-3802
GSE26488_CTRL_VS_PEPTIDE_INJECTION_OT2_THYMOCYTE_DN	143	0.240492	3.33548	0	0	0	4823	tags=66%, list=42%, signal=112%	20h	BI-3802
GO_REGULATION_OF_IMMUNE_RESPONSE	500	0.131518	3.32453	0	0	0	6160	tags=66%, list=54%, signal=136%	20h	BI-3802
GSE14699_NAIVE_VS_DELETIONAL_TOLERANCE_CD8_TCELL_UP	104	0.279674	3.32325	0	0	0	3333	tags=57%, list=29%, signal=79%	20h	BI-3802
GSE21670_STAT3_KO_VS_WT_CD4_TCELL_TGFB_IL6_TREATED_DN	130	0.249323	3.31656	0	0	0	4591	tags=65%, list=40%, signal=106%	20h	BI-3802
GSE40666_UNTREATED_VS_IFNA_STIM_STAT4_KO_EFFECTOR_CD8_TCELL_90MIN_DN	143	0.238968	3.3135	0	0	0	5001	tags=67%, list=44%, signal=117%	20h	BI-3802
GSE22886_UNSTIM_VS_STIM_MEMORY_TCELL_UP	149	0.234724	3.31318	0	0	0	6128	tags=77%, list=53%, signal=162%	20h	BI-3802
GSE6674_ANTI_IGM_VS_CPG_STIM_BCELL_UP	162	0.221572	3.31067	0	0	0	6142	tags=75%, list=53%, signal=160%	20h	BI-3802
GSE22886_NAIVE_TCELL_VS_NKCELL_DN	149	0.23357	3.30536	0	0	0	6758	tags=82%, list=59%, signal=196%	20h	BI-3802
GSE22886_NAIVE_CD4_TCELL_VS_12H_ACT_TH1_UP	160	0.22842	3.3014	0	0	0	5454	tags=70%, list=47%, signal=131%	20h	BI-3802
GSE17301_CTRL_VS_48H_ACD3_ACD28_IFNA5_STIM_CD8_TCELL_UP	165	0.218985	3.28573	0	0	0	5179	tags=67%, list=45%, signal=120%	20h	BI-3802
GSE22886_NAIVE_BCELL_VS_BLOOD_PLASMA_CELL_UP	156	0.227131	3.2849	0	0	0	5232	tags=68%, list=46%, signal=123%	20h	BI-3802
GSE16385_IFNG_TNF_VS_IL4_STIM_MACROPHAGE_UP	145	0.237276	3.28472	0	0	0	5152	tags=68%, list=45%, signal=122%	20h	BI-3802
GO_BIOLOGICAL_ADHESION	421	0.139877	3.27878	0	0	0	3336	tags=43%, list=29%, signal=58%	20h	BI-3802
GSE28726_NAIVE_CD4_TCELL_VS_NAIVE_NKTCELL_DN	128	0.246955	3.27044	0	0	0	5272	tags=70%, list=46%, signal=128%	20h	BI-3802
GSE7218_UNSTIM_VS_ANTIGEN_STIM_THROUGH_IGG_BCELL_DN	72	0.329348	3.26905	0	0	0	2941	tags=58%, list=26%, signal=78%	20h	BI-3802
GSE40274_CTRL_VS_LEF1_TRANSDUCED_ACTIVATED_CD4_TCELL_UP	113	0.256252	3.26283	0	0	0	4303	tags=63%, list=37%, signal=99%	20h	BI-3802
GSE7460_FOXP3_MUT_VS_WT_ACT_WITH_TGFB_TCONV_DN	145	0.233972	3.26239	0	0	0	5031	tags=67%, list=44%, signal=118%	20h	BI-3802
GSE46606_UNSTIM_VS_CD40L_IL2_IL5_DAY3_STIMULATED_BCELL_UP	122	0.2544	3.2614	0	0	0	7561	tags=91%, list=66%, signal=263%	20h	BI-3802
GSE3982_BASOPHIL_VS_CENT_MEMORY_CD4_TCELL_UP	148	0.227318	3.25003	0	8.13274e-06	0.001	5029	tags=66%, list=44%, signal=116%	20h	BI-3802
GSE21670_UNTREATED_VS_IL6_TREATED_STAT3_KO_CD4_TCELL_UP	137	0.23571	3.23285	0	8.07066e-06	0.001	3697	tags=55%, list=32%, signal=81%	20h	BI-3802
GSE42088_2H_VS_24H_LEISHMANIA_INF_DC_UP	161	0.217446	3.23258	0	8.00951e-06	0.001	4244	tags=58%, list=37%, signal=91%	20h	BI-3802
GO_NEGATIVE_REGULATION_OF_INTERLEUKIN_6_PRODUCTION	20	0.595946	3.23257	0	7.94929e-06	0.001	4079	tags=95%, list=36%, signal=147%	20h	BI-3802
GSE25088_ROSIGLITAZONE_VS_IL4_AND_ROSIGLITAZONE_STIM_STAT6_KO_MACROPHAGE_DAY10_UP	146	0.235062	3.22959	0	7.88997e-06	0.001	6068	tags=76%, list=53%, signal=159%	20h	BI-3802
GSE2770_UNTREATED_VS_ACT_CD4_TCELL_48H_DN	131	0.241124	3.22649	0	7.83152e-06	0.001	7259	tags=87%, list=63%, signal=234%	20h	BI-3802
GSE19888_CTRL_VS_TCELL_MEMBRANES_ACT_MAST_CELL_PRETREAT_A3R_INH_DN	124	0.246088	3.22526	0	7.77394e-06	0.001	2391	tags=45%, list=21%, signal=56%	20h	BI-3802
GSE13411_NAIVE_BCELL_VS_PLASMA_CELL_UP	154	0.224079	3.21975	0	7.7172e-06	0.001	4323	tags=60%, list=38%, signal=94%	20h	BI-3802
GSE1460_INTRATHYMIC_T_PROGENITOR_VS_CD4_THYMOCYTE_DN	132	0.239351	3.21537	0	1.54583e-05	0.002	2155	tags=42%, list=19%, signal=52%	20h	BI-3802
GO_IMMUNE_EFFECTOR_PROCESS	273	0.169496	3.21501	0	1.53471e-05	0.002	4916	tags=59%, list=43%, signal=101%	20h	BI-3802
GSE13411_IGM_MEMORY_BCELL_VS_PLASMA_CELL_UP	169	0.207287	3.20632	0	1.52375e-05	0.002	5131	tags=65%, list=45%, signal=116%	20h	BI-3802
GSE20727_CTRL_VS_H2O2_TREATED_DC_DN	160	0.216919	3.20582	0	1.51294e-05	0.002	4938	tags=64%, list=43%, signal=111%	20h	BI-3802
GSE20727_CTRL_VS_H2O2_TREATED_DC_UP	161	0.222259	3.20502	0	1.50229e-05	0.002	6045	tags=75%, list=53%, signal=155%	20h	BI-3802
GSE22886_NAIVE_CD8_TCELL_VS_MONOCYTE_DN	132	0.237738	3.20469	0	1.49178e-05	0.002	3479	tags=54%, list=30%, signal=76%	20h	BI-3802
GSE40274_CTRL_VS_FOXP3_AND_XBP1_TRANSDUCED_ACTIVATED_CD4_TCELL_DN	104	0.271116	3.20055	0	1.48142e-05	0.002	3099	tags=54%, list=27%, signal=73%	20h	BI-3802
GSE22886_DAY0_VS_DAY7_MONOCYTE_IN_CULTURE_UP	147	0.222534	3.19185	0	1.47121e-05	0.002	4275	tags=59%, list=37%, signal=93%	20h	BI-3802
GSE3982_MEMORY_CD4_TCELL_VS_TH1_UP	141	0.2339	3.18912	0	1.46113e-05	0.002	4760	tags=65%, list=41%, signal=109%	20h	BI-3802
GSE30962_PRIMARY_VS_SECONDARY_CHRONIC_LCMV_INF_CD8_TCELL_DN	105	0.261886	3.18204	0	1.45119e-05	0.002	4568	tags=66%, list=40%, signal=108%	20h	BI-3802
GSE369_SOCS3_KO_VS_WT_LIVER_POST_IL6_INJECTION_DN	151	0.224846	3.18197	0	1.44138e-05	0.002	4450	tags=61%, list=39%, signal=98%	20h	BI-3802
GSE30083_SP2_VS_SP4_THYMOCYTE_DN	115	0.252441	3.18075	0	1.43171e-05	0.002	5720	tags=75%, list=50%, signal=147%	20h	BI-3802
GSE24574_NAIVE_VS_TCONV_CD4_TCELL_UP	132	0.242404	3.1795	0	1.42217e-05	0.002	5341	tags=70%, list=46%, signal=130%	20h	BI-3802
GSE7460_CTRL_VS_TGFB_TREATED_ACT_FOXP3_HET_TCONV_DN	140	0.230799	3.17503	0	1.41275e-05	0.002	6079	tags=76%, list=53%, signal=159%	20h	BI-3802
GSE27859_CD11C_INT_F480_HI_MACROPHAGE_VS_CD11C_ING_F480_INT_DC_DN	155	0.219941	3.17288	0	1.40345e-05	0.002	4993	tags=65%, list=43%, signal=114%	20h	BI-3802
GSE22432_CDC_VS_COMMON_DC_PROGENITOR_UP	160	0.214745	3.17196	0	1.39428e-05	0.002	4819	tags=63%, list=42%, signal=107%	20h	BI-3802
GSE34205_HEALTHY_VS_FLU_INF_INFANT_PBMC_UP	158	0.217475	3.16575	0	1.38523e-05	0.002	4734	tags=63%, list=41%, signal=105%	20h	BI-3802
GSE21774_CD62L_POS_CD56_BRIGHT_VS_CD62L_NEG_CD56_DIM_NK_CELL_UP	92	0.282691	3.16137	0	1.37629e-05	0.002	2397	tags=49%, list=21%, signal=61%	20h	BI-3802
GSE2405_0H_VS_24H_A_PHAGOCYTOPHILUM_STIM_NEUTROPHIL_UP	177	0.203778	3.15411	0	1.36747e-05	0.002	5094	tags=64%, list=44%, signal=114%	20h	BI-3802
GSE22886_NAIVE_CD4_TCELL_VS_48H_ACT_TH1_UP	160	0.215744	3.15053	0	1.35876e-05	0.002	5454	tags=69%, list=47%, signal=129%	20h	BI-3802
GSE11057_CD4_EFF_MEM_VS_PBMC_DN	135	0.231117	3.14024	0	1.35016e-05	0.002	4524	tags=62%, list=39%, signal=101%	20h	BI-3802
GSE41867_DAY15_EFFECTOR_VS_DAY30_EXHAUSTED_CD8_TCELL_LCMV_CLONE13_UP	130	0.233688	3.13749	0	2.00784e-05	0.003	4857	tags=65%, list=42%, signal=112%	20h	BI-3802
GO_LEUKOCYTE_ACTIVATION	240	0.175733	3.13664	0	1.99529e-05	0.003	4916	tags=60%, list=43%, signal=103%	20h	BI-3802
GO_ADAPTIVE_IMMUNE_RESPONSE	138	0.225243	3.13438	0	1.9829e-05	0.003	2854	tags=47%, list=25%, signal=62%	20h	BI-3802
GSE3982_BASOPHIL_VS_EFF_MEMORY_CD4_TCELL_UP	149	0.221909	3.13214	0	1.97066e-05	0.003	6042	tags=74%, list=53%, signal=155%	20h	BI-3802
GSE32986_UNSTIM_VS_GMCSF_AND_CURDLAN_HIGHDOSE_STIM_DC_DN	146	0.22207	3.12593	0	1.95857e-05	0.003	5271	tags=68%, list=46%, signal=124%	20h	BI-3802
GSE7764_IL15_NK_CELL_24H_VS_SPLENOCYTE_DN	158	0.208337	3.12527	0	1.94662e-05	0.003	4983	tags=64%, list=43%, signal=111%	20h	BI-3802
GSE22886_DAY1_VS_DAY7_MONOCYTE_IN_CULTURE_UP	131	0.232164	3.11857	0	2.57711e-05	0.004	5782	tags=73%, list=50%, signal=146%	20h	BI-3802
GSE1925_CTRL_VS_3H_IFNG_STIM_IFNG_PRIMED_MACROPHAGE_UP	126	0.240362	3.1179	0	2.56159e-05	0.004	6113	tags=77%, list=53%, signal=163%	20h	BI-3802
GSE29618_PDC_VS_MDC_UP	152	0.213532	3.11509	0	2.54625e-05	0.004	4986	tags=64%, list=43%, signal=112%	20h	BI-3802
GSE34156_UNTREATED_VS_6H_TLR1_TLR2_LIGAND_TREATED_MONOCYTE_UP	116	0.24678	3.11163	0	2.53109e-05	0.004	4621	tags=65%, list=40%, signal=107%	20h	BI-3802
GSE4748_CTRL_VS_CYANOBACTERIUM_LPSLIKE_STIM_DC_3H_UP	140	0.225129	3.11129	0	2.51612e-05	0.004	5733	tags=72%, list=50%, signal=142%	20h	BI-3802
GSE25677_MPL_VS_R848_STIM_BCELL_DN	149	0.221433	3.10738	0	2.50131e-05	0.004	4428	tags=60%, list=39%, signal=97%	20h	BI-3802
GO_REGULATION_OF_INTERLEUKIN_6_PRODUCTION	56	0.348678	3.10589	0	2.48669e-05	0.004	3809	tags=68%, list=33%, signal=101%	20h	BI-3802
GSE24634_TREG_VS_TCONV_POST_DAY5_IL4_CONVERSION_DN	138	0.225974	3.1055	0	2.47223e-05	0.004	5177	tags=67%, list=45%, signal=121%	20h	BI-3802
GSE15735_CTRL_VS_HDAC_INHIBITOR_TREATED_CD4_TCELL_2H_UP	157	0.210506	3.10133	0	2.45794e-05	0.004	3029	tags=47%, list=26%, signal=63%	20h	BI-3802
GSE369_SOCS3_KO_VS_WT_LIVER_DN	160	0.21298	3.09678	0	2.44381e-05	0.004	4839	tags=63%, list=42%, signal=108%	20h	BI-3802
GSE23502_WT_VS_HDC_KO_MYELOID_DERIVED_SUPPRESSOR_CELL_BM_UP	160	0.210807	3.09589	0	2.42985e-05	0.004	4720	tags=62%, list=41%, signal=104%	20h	BI-3802
GSE21670_STAT3_KO_VS_WT_CD4_TCELL_UP	131	0.236307	3.09205	0	2.41604e-05	0.004	1788	tags=39%, list=16%, signal=46%	20h	BI-3802
GO_REGULATION_OF_CYTOKINE_PRODUCTION	316	0.152316	3.09168	0	2.40239e-05	0.004	3133	tags=42%, list=27%, signal=56%	20h	BI-3802
GSE6259_FLT3L_INDUCED_33D1_POS_DC_VS_BCELL_DN	161	0.214694	3.0898	0	2.3889e-05	0.004	6773	tags=80%, list=59%, signal=192%	20h	BI-3802
GSE24634_IL4_VS_CTRL_TREATED_NAIVE_CD4_TCELL_DAY5_DN	127	0.23455	3.08674	0	2.37555e-05	0.004	6562	tags=80%, list=57%, signal=185%	20h	BI-3802
GSE3982_MEMORY_CD4_TCELL_VS_TH2_UP	138	0.225342	3.08466	0	2.36235e-05	0.004	5767	tags=72%, list=50%, signal=144%	20h	BI-3802
GSE24634_NAIVE_CD4_TCELL_VS_DAY3_IL4_CONV_TREG_UP	139	0.230355	3.08463	0	2.3493e-05	0.004	7221	tags=86%, list=63%, signal=228%	20h	BI-3802
GSE24634_TEFF_VS_TCONV_DAY3_IN_CULTURE_DN	107	0.257231	3.07803	0	2.33639e-05	0.004	4373	tags=64%, list=38%, signal=102%	20h	BI-3802
GSE24574_BCL6_HIGH_VS_LOW_TFH_CD4_TCELL_UP	154	0.21238	3.07354	0	2.32363e-05	0.004	4381	tags=59%, list=38%, signal=94%	20h	BI-3802
GSE22886_DC_VS_MONOCYTE_DN	142	0.222145	3.06825	0	2.311e-05	0.004	4275	tags=59%, list=37%, signal=93%	20h	BI-3802
GSE7218_IGM_VS_IGG_SIGNAL_THGOUGH_ANTIGEN_BCELL_DN	78	0.292203	3.05911	0	2.29851e-05	0.004	2704	tags=53%, list=24%, signal=68%	20h	BI-3802
GSE40685_TREG_VS_FOXP3_KO_TREG_PRECURSOR_DN	126	0.228587	3.05796	0	2.28615e-05	0.004	4423	tags=61%, list=38%, signal=98%	20h	BI-3802
GSE46606_DAY1_VS_DAY3_CD40L_IL2_IL5_STIMULATED_BCELL_UP	81	0.289122	3.05646	0	2.27392e-05	0.004	3793	tags=62%, list=33%, signal=91%	20h	BI-3802
GSE24142_EARLY_THYMIC_PROGENITOR_VS_DN2_THYMOCYTE_ADULT_UP	126	0.230754	3.0553	0	2.26183e-05	0.004	4216	tags=60%, list=37%, signal=93%	20h	BI-3802
GSE34156_TLR1_TLR2_LIGAND_VS_NOD2_AND_TLR1_TLR2_LIGAND_24H_TREATED_MONOCYTE_UP	115	0.240841	3.05516	0	2.24986e-05	0.004	4653	tags=64%, list=40%, signal=107%	20h	BI-3802
GSE43863_TH1_VS_TFH_EFFECTOR_CD4_TCELL_DN	161	0.209178	3.05469	0	2.23802e-05	0.004	5765	tags=71%, list=50%, signal=140%	20h	BI-3802
GSE3982_BCELL_VS_TH1_UP	130	0.231819	3.05355	0	2.2263e-05	0.004	5055	tags=67%, list=44%, signal=118%	20h	BI-3802
GSE41867_NAIVE_VS_DAY6_LCMV_EFFECTOR_CD8_TCELL_DN	163	0.210994	3.05257	0	2.21471e-05	0.004	5786	tags=71%, list=50%, signal=141%	20h	BI-3802
GSE22886_TCELL_VS_BCELL_NAIVE_DN	125	0.233753	3.04383	0	2.20323e-05	0.004	4696	tags=64%, list=41%, signal=107%	20h	BI-3802
GSE21379_WT_VS_SAP_KO_TFH_CD4_TCELL_DN	111	0.249732	3.03273	0	2.19187e-05	0.004	2540	tags=47%, list=22%, signal=60%	20h	BI-3802
GSE2706_2H_VS_8H_LPS_STIM_DC_DN	116	0.241998	3.03117	0	2.72874e-05	0.005	2001	tags=41%, list=17%, signal=50%	20h	BI-3802
GO_REGULATION_OF_SMALL_GTPASE_MEDIATED_SIGNAL_TRANSDUCTION	175	0.193609	3.03091	0	2.71482e-05	0.005	4571	tags=59%, list=40%, signal=96%	20h	BI-3802
GSE12392_WT_VS_IFNAR_KO_CD8A_NEG_SPLEEN_DC_UP	144	0.218605	3.03062	0	2.70104e-05	0.005	2386	tags=42%, list=21%, signal=53%	20h	BI-3802
GSE24142_ADULT_VS_FETAL_EARLY_THYMIC_PROGENITOR_UP	124	0.23373	3.03025	0	2.6874e-05	0.005	4570	tags=63%, list=40%, signal=103%	20h	BI-3802
GSE11057_CD4_CENT_MEM_VS_PBMC_DN	128	0.231201	3.02696	0	3.19179e-05	0.006	5451	tags=70%, list=47%, signal=132%	20h	BI-3802
GSE40274_CTRL_VS_HELIOS_TRANSDUCED_ACTIVATED_CD4_TCELL_UP	117	0.241151	3.02598	0	3.17583e-05	0.006	5211	tags=69%, list=45%, signal=125%	20h	BI-3802
GSE6259_33D1_POS_DC_VS_CD4_TCELL_DN	103	0.254461	3.02345	0	3.16003e-05	0.006	3460	tags=55%, list=30%, signal=78%	20h	BI-3802
GO_CELLULAR_RESPONSE_TO_INTERFERON_GAMMA	58	0.333266	3.01977	0	3.14439e-05	0.006	1736	tags=48%, list=15%, signal=57%	20h	BI-3802
GSE24671_CTRL_VS_SENDAI_VIRUS_INFECTED_MOUSE_SPLENOCYTES_UP	97	0.261798	3.01637	0	3.64752e-05	0.007	4242	tags=63%, list=37%, signal=99%	20h	BI-3802
GSE4984_GALECTIN1_VS_VEHICLE_CTRL_TREATED_DC_UP	148	0.213943	3.01548	0	3.62964e-05	0.007	3628	tags=53%, list=32%, signal=76%	20h	BI-3802
GSE5679_RARA_AGONIST_AM580_VS_AM580_AND_ROSIGLITAZONE_TREATED_DC_DN	128	0.223844	3.01436	0	3.61194e-05	0.007	4996	tags=66%, list=43%, signal=115%	20h	BI-3802
GSE7460_TREG_VS_TCONV_ACT_DN	111	0.244174	3.01183	0	3.5944e-05	0.007	4570	tags=64%, list=40%, signal=105%	20h	BI-3802
GSE14350_TREG_VS_TEFF_UP	170	0.197766	3.00643	0	4.09351e-05	0.008	7493	tags=85%, list=65%, signal=240%	20h	BI-3802
GO_NEGATIVE_REGULATION_OF_CYTOKINE_PRODUCTION	110	0.248458	3.00641	0	4.07383e-05	0.008	4170	tags=61%, list=36%, signal=95%	20h	BI-3802
GSE5099_DAY3_VS_DAY7_MCSF_TREATED_MACROPHAGE_UP	141	0.215044	3.00433	0	4.05434e-05	0.008	4974	tags=65%, list=43%, signal=112%	20h	BI-3802
GSE22601_DOUBLE_POSITIVE_VS_CD8_SINGLE_POSITIVE_THYMOCYTE_UP	149	0.212885	3.0017	0	4.03504e-05	0.008	3214	tags=49%, list=28%, signal=67%	20h	BI-3802
GSE14769_UNSTIM_VS_360MIN_LPS_BMDM_DN	135	0.219864	3.00139	0	4.01591e-05	0.008	5588	tags=70%, list=49%, signal=135%	20h	BI-3802
GSE15271_CXCR4_POS_VS_NEG_GC_BCELL_DN	129	0.224264	3.00094	0	4.50153e-05	0.009	4933	tags=65%, list=43%, signal=113%	20h	BI-3802
GO_REGULATION_OF_CYTOKINE_SECRETION	68	0.301696	3.00005	0	4.4804e-05	0.009	2467	tags=51%, list=21%, signal=65%	20h	BI-3802
GO_ESTABLISHMENT_OF_PROTEIN_LOCALIZATION_TO_MEMBRANE	213	0.17885	2.99852	0	4.45946e-05	0.009	5750	tags=68%, list=50%, signal=133%	20h	BI-3802
GSE37532_WT_VS_PPARG_KO_LN_TCONV_UP	140	0.221901	2.9932	0	4.43872e-05	0.009	6180	tags=76%, list=54%, signal=162%	20h	BI-3802
GSE12366_PLASMA_CELL_VS_NAIVE_BCELL_DN	175	0.195849	2.98977	0	4.41817e-05	0.009	4480	tags=58%, list=39%, signal=94%	20h	BI-3802
GSE36888_UNTREATED_VS_IL2_TREATED_STAT5_AB_KNOCKIN_TCELL_17H_UP	99	0.251756	2.98951	0	4.39781e-05	0.009	4327	tags=63%, list=38%, signal=100%	20h	BI-3802
GSE24726_WT_VS_E2_2_KO_PDC_DAY6_POST_DELETION_DN	148	0.212401	2.98079	0	4.37764e-05	0.009	5664	tags=70%, list=49%, signal=137%	20h	BI-3802
GSE11386_NAIVE_VS_MEMORY_BCELL_DN	114	0.240955	2.97734	0	4.35765e-05	0.009	5825	tags=75%, list=51%, signal=150%	20h	BI-3802
GSE22432_UNTREATED_VS_TGFB1_TREATED_COMMON_DC_PROGENITOR_DN	156	0.205257	2.9757	0	4.33784e-05	0.009	5038	tags=64%, list=44%, signal=113%	20h	BI-3802
GSE22611_NOD2_TRANSDUCED_VS_CTRL_HEK293T_STIMULATED_WITH_MDP_2H_UP	148	0.207395	2.97234	0	4.31821e-05	0.009	3547	tags=51%, list=31%, signal=73%	20h	BI-3802
GSE27786_LIN_NEG_VS_BCELL_DN	165	0.20171	2.96896	0	4.29876e-05	0.009	7603	tags=86%, list=66%, signal=251%	20h	BI-3802
GSE21380_NON_TFH_VS_TFH_CD4_TCELL_UP	127	0.225695	2.96495	0	4.75209e-05	0.01	2139	tags=41%, list=19%, signal=50%	20h	BI-3802
GSE13485_CTRL_VS_DAY7_YF17D_VACCINE_PBMC_DN	119	0.233006	2.96193	0	4.73088e-05	0.01	1791	tags=39%, list=16%, signal=45%	20h	BI-3802
GSE2770_IL12_AND_TGFB_VS_IL4_TREATED_ACT_CD4_TCELL_48H_UP	150	0.209524	2.96001	0	4.70985e-05	0.01	5666	tags=70%, list=49%, signal=136%	20h	BI-3802
GSE22886_NAIVE_CD4_TCELL_VS_12H_ACT_TH2_UP	153	0.203304	2.95669	0	4.68901e-05	0.01	6781	tags=79%, list=59%, signal=190%	20h	BI-3802
GSE4984_LPS_VS_VEHICLE_CTRL_TREATED_DC_DN	143	0.211846	2.95439	0	5.14109e-05	0.011	6514	tags=78%, list=57%, signal=177%	20h	BI-3802
GSE10273_LOW_IL7_VS_HIGH_IL7_AND_IRF4_IN_IRF4_8_NULL_PRE_BCELL_DN	157	0.203962	2.95005	0	5.11854e-05	0.011	5811	tags=71%, list=51%, signal=141%	20h	BI-3802
GSE40274_CTRL_VS_SATB1_TRANSDUCED_ACTIVATED_CD4_TCELL_UP	133	0.22062	2.94856	0	5.09619e-05	0.011	5355	tags=68%, list=47%, signal=127%	20h	BI-3802
GO_INTERFERON_GAMMA_MEDIATED_SIGNALING_PATHWAY	48	0.350288	2.94699	0	5.07403e-05	0.011	1736	tags=50%, list=15%, signal=59%	20h	BI-3802
GSE3982_MAST_CELL_VS_BASOPHIL_DN	150	0.20358	2.94272	0	5.97066e-05	0.013	5044	tags=64%, list=44%, signal=113%	20h	BI-3802
GSE18791_CTRL_VS_NEWCASTLE_VIRUS_DC_8H_DN	107	0.239772	2.94256	0	6.40196e-05	0.014	1565	tags=37%, list=14%, signal=43%	20h	BI-3802
GSE5542_UNTREATED_VS_IFNA_TREATED_EPITHELIAL_CELLS_24H_UP	150	0.209048	2.94135	0	6.37449e-05	0.014	6514	tags=77%, list=57%, signal=176%	20h	BI-3802
GSE10239_NAIVE_VS_KLRG1HIGH_EFF_CD8_TCELL_UP	152	0.205079	2.9393	0	6.34725e-05	0.014	3570	tags=51%, list=31%, signal=73%	20h	BI-3802
GO_RESPONSE_TO_INTERFERON_GAMMA	72	0.295119	2.93158	0	6.32024e-05	0.014	1736	tags=44%, list=15%, signal=52%	20h	BI-3802
GSE5589_LPS_AND_IL10_VS_LPS_AND_IL6_STIM_IL6_KO_MACROPHAGE_45MIN_UP	130	0.221276	2.92807	0	6.29346e-05	0.014	2700	tags=45%, list=23%, signal=59%	20h	BI-3802
GSE21380_NON_TFH_VS_TFH_CD4_TCELL_DN	143	0.211455	2.92401	0	6.2669e-05	0.014	2742	tags=45%, list=24%, signal=58%	20h	BI-3802
GO_CELL_CELL_ADHESION_VIA_PLASMA_MEMBRANE_ADHESION_MOLECULES	56	0.328438	2.92299	0	6.24057e-05	0.014	2399	tags=54%, list=21%, signal=67%	20h	BI-3802
GSE24142_ADULT_VS_FETAL_DN2_THYMOCYTE_UP	116	0.229437	2.91681	0	6.65508e-05	0.015	4323	tags=60%, list=38%, signal=96%	20h	BI-3802
GSE21774_CD62L_POS_CD56_DIM_VS_CD62L_NEG_CD56_DIM_NK_CELL_UP	138	0.217372	2.90921	0	7.95773e-05	0.018	2194	tags=41%, list=19%, signal=50%	20h	BI-3802
GSE21774_CD62L_POS_CD56_BRIGHT_VS_CD62L_NEG_CD56_DIM_NK_CELL_DN	125	0.220899	2.90907	0	8.36821e-05	0.019	4934	tags=65%, list=43%, signal=112%	20h	BI-3802
GSE22589_SIV_VS_HIV_AND_SIV_INFECTED_DC_UP	99	0.244262	2.90865	0	8.33363e-05	0.019	3716	tags=57%, list=32%, signal=83%	20h	BI-3802
GSE43863_NAIVE_VS_TFH_CD4_EFF_TCELL_D6_LCMV_DN	68	0.296973	2.90765	0	8.29933e-05	0.019	2183	tags=49%, list=19%, signal=60%	20h	BI-3802
GSE22919_RESTING_VS_IL2_IL12_IL15_STIM_NK_CELL_DN	166	0.192809	2.90722	0	8.26532e-05	0.019	5914	tags=70%, list=51%, signal=143%	20h	BI-3802
GSE3565_DUSP1_VS_WT_SPLENOCYTES_UP	88	0.258186	2.90521	0	8.23158e-05	0.019	3453	tags=56%, list=30%, signal=79%	20h	BI-3802
GSE6674_ANTI_IGM_VS_ANTI_IGM_AND_CPG_STIM_BCELL_UP	160	0.200325	2.90508	0	8.19812e-05	0.019	6275	tags=74%, list=55%, signal=162%	20h	BI-3802
GSE23321_CD8_STEM_CELL_MEMORY_VS_NAIVE_CD8_TCELL_DN	176	0.185971	2.90118	0	8.5905e-05	0.02	6186	tags=72%, list=54%, signal=154%	20h	BI-3802
GSE20715_0H_VS_24H_OZONE_LUNG_UP	136	0.21759	2.90052	0	8.55586e-05	0.02	3189	tags=49%, list=28%, signal=67%	20h	BI-3802
GO_G_PROTEIN_COUPLED_RECEPTOR_SIGNALING_PATHWAY	192	0.176345	2.90028	0	8.5215e-05	0.02	2854	tags=42%, list=25%, signal=55%	20h	BI-3802
GO_POSITIVE_REGULATION_OF_IMMUNE_SYSTEM_PROCESS	500	0.11479	2.89987	0	8.48741e-05	0.02	6160	tags=65%, list=54%, signal=133%	20h	BI-3802
GO_REGULATION_OF_LEUKOCYTE_MIGRATION	53	0.337988	2.89891	0	8.4536e-05	0.02	2854	tags=58%, list=25%, signal=77%	20h	BI-3802
GO_POSITIVE_REGULATION_OF_IMMUNE_RESPONSE	350	0.136525	2.89487	0	8.85097e-05	0.021	6160	tags=67%, list=54%, signal=140%	20h	BI-3802
GSE11961_MARGINAL_ZONE_BCELL_VS_MEMORY_BCELL_DAY40_UP	127	0.223449	2.89185	0	8.81598e-05	0.021	5512	tags=70%, list=48%, signal=133%	20h	BI-3802
GSE42088_UNINF_VS_LEISHMANIA_INF_DC_2H_DN	156	0.199006	2.889	0	9.61029e-05	0.023	4225	tags=56%, list=37%, signal=88%	20h	BI-3802
GSE29618_MONOCYTE_VS_MDC_UP	115	0.230356	2.88787	0	9.99309e-05	0.024	2774	tags=47%, list=24%, signal=61%	20h	BI-3802
GSE37301_CD4_TCELL_VS_GRANULOCYTE_MONOCYTE_PROGENITOR_DN	117	0.225703	2.88605	0	0.0001037	0.025	3619	tags=54%, list=31%, signal=78%	20h	BI-3802
GSE42021_CD24HI_VS_CD24INT_TREG_THYMUS_DN	133	0.214648	2.88512	0	0.000107412	0.026	5682	tags=71%, list=49%, signal=138%	20h	BI-3802
GSE27859_DC_VS_CD11C_INT_F480_INT_DC_UP	142	0.208787	2.88145	0	0.000106995	0.026	4993	tags=64%, list=43%, signal=112%	20h	BI-3802
GO_MYELOID_LEUKOCYTE_ACTIVATION	47	0.371265	2.87921	0	0.000110678	0.027	4307	tags=74%, list=37%, signal=119%	20h	BI-3802
KEGG_CYTOKINE_CYTOKINE_RECEPTOR_INTERACTION	62	0.304744	2.87595	0	0.000122385	0.03	3188	tags=58%, list=28%, signal=80%	20h	BI-3802
GSE36826_WT_VS_IL1R_KO_SKIN_UP	131	0.216278	2.87355	0	0.000125915	0.031	6401	tags=77%, list=56%, signal=172%	20h	BI-3802
GSE25123_CTRL_VS_ROSIGLITAZONE_STIM_PPARG_KO_MACROPHAGE_DN	137	0.210523	2.87349	0	0.000125434	0.031	6499	tags=77%, list=57%, signal=176%	20h	BI-3802
GSE36392_EOSINOPHIL_VS_NEUTROPHIL_IL25_TREATED_LUNG_UP	134	0.215351	2.87281	0	0.000124957	0.031	2784	tags=46%, list=24%, signal=59%	20h	BI-3802
GSE4142_GC_BCELL_VS_MEMORY_BCELL_UP	130	0.215561	2.87224	0	0.000124484	0.031	5770	tags=72%, list=50%, signal=142%	20h	BI-3802
GSE28737_FOLLICULAR_VS_MARGINAL_ZONE_BCELL_BCL6_HET_UP	150	0.198801	2.86872	0	0.000128	0.032	5711	tags=69%, list=50%, signal=136%	20h	BI-3802
GSE40666_UNTREATED_VS_IFNA_STIM_STAT1_KO_CD8_TCELL_90MIN_UP	82	0.267378	2.86785	0	0.000127519	0.032	2974	tags=52%, list=26%, signal=70%	20h	BI-3802
GSE21546_WT_VS_SAP1A_KO_AND_ELK1_KO_DP_THYMOCYTES_DN	124	0.222995	2.86726	0	0.000127041	0.032	4970	tags=65%, list=43%, signal=114%	20h	BI-3802
GSE21670_UNTREATED_VS_TGFB_TREATED_CD4_TCELL_DN	102	0.242541	2.86551	0	0.000130559	0.033	4559	tags=64%, list=40%, signal=105%	20h	BI-3802
GSE45365_NK_CELL_VS_CD11B_DC_MCMV_INFECTION_DN	138	0.208686	2.86461	0	0.000130074	0.033	5290	tags=67%, list=46%, signal=122%	20h	BI-3802
GSE41867_NAIVE_VS_DAY30_LCMV_CLONE13_EXHAUSTED_CD8_TCELL_UP	98	0.249265	2.86359	0	0.000129592	0.033	5601	tags=73%, list=49%, signal=142%	20h	BI-3802
GSE22886_IGG_IGA_MEMORY_BCELL_VS_BM_PLASMA_CELL_UP	184	0.182051	2.85707	0	0.000133045	0.034	6246	tags=72%, list=54%, signal=156%	20h	BI-3802
GSE41867_DAY6_EFFECTOR_VS_DAY30_MEMORY_CD8_TCELL_LCMV_ARMSTRONG_DN	169	0.187044	2.85631	0	0.000136467	0.035	6380	tags=74%, list=56%, signal=164%	20h	BI-3802
GSE22601_IMMATURE_CD4_SINGLE_POSITIVE_VS_CD8_SINGLE_POSITIVE_THYMOCYTE_UP	160	0.196933	2.85508	0	0.000135967	0.035	4949	tags=63%, list=43%, signal=108%	20h	BI-3802
GSE30083_SP1_VS_SP2_THYMOCYTE_DN	88	0.255079	2.84976	0	0.000147099	0.038	3619	tags=57%, list=31%, signal=82%	20h	BI-3802
GSE25088_CTRL_VS_IL4_STIM_MACROPHAGE_UP	114	0.231101	2.84801	0	0.000146564	0.038	3115	tags=50%, list=27%, signal=68%	20h	BI-3802
GSE13485_CTRL_VS_DAY3_YF17D_VACCINE_PBMC_DN	124	0.224447	2.84609	0	0.000146033	0.038	2081	tags=40%, list=18%, signal=49%	20h	BI-3802
GSE17974_CTRL_VS_ACT_IL4_AND_ANTI_IL12_12H_CD4_TCELL_UP	121	0.214928	2.84484	0	0.000145506	0.038	3253	tags=50%, list=28%, signal=68%	20h	BI-3802
GSE22886_NAIVE_CD4_TCELL_VS_MONOCYTE_DN	139	0.202178	2.84184	0	0.00014868	0.039	4813	tags=62%, list=42%, signal=105%	20h	BI-3802
GSE35543_IN_VIVO_NTREG_VS_IN_VITRO_ITREG_DN	103	0.241697	2.83987	0	0.000151942	0.04	3940	tags=58%, list=34%, signal=88%	20h	BI-3802
GSE22886_CD8_TCELL_VS_BCELL_NAIVE_DN	126	0.215916	2.83911	0	0.0001514	0.04	2652	tags=44%, list=23%, signal=57%	20h	BI-3802
GSE21360_PRIMARY_VS_TERTIARY_MEMORY_CD8_TCELL_DN	133	0.211474	2.83691	0	0.000150861	0.04	4163	tags=57%, list=36%, signal=89%	20h	BI-3802
GSE36476_CTRL_VS_TSST_ACT_16H_MEMORY_CD4_TCELL_YOUNG_UP	155	0.200046	2.83607	0	0.000150326	0.04	4922	tags=63%, list=43%, signal=108%	20h	BI-3802
GO_ACTIVATION_OF_IMMUNE_RESPONSE	278	0.147213	2.83537	0	0.000149795	0.04	6160	tags=68%, list=54%, signal=143%	20h	BI-3802
GO_REGULATION_OF_LYMPHOCYTE_DIFFERENTIATION	73	0.281164	2.82824	0	0.00016427	0.044	5131	tags=73%, list=45%, signal=130%	20h	BI-3802
GSE7852_TREG_VS_TCONV_LN_UP	125	0.221241	2.82563	0	0.000167391	0.045	3919	tags=56%, list=34%, signal=84%	20h	BI-3802
GO_NEGATIVE_REGULATION_OF_CELL_ACTIVATION	79	0.266999	2.82028	0	0.000170523	0.046	2770	tags=51%, list=24%, signal=66%	20h	BI-3802
GO_ACTIN_FILAMENT_BASED_PROCESS	269	0.147304	2.8198	0	0.000169929	0.046	6718	tags=73%, list=58%, signal=171%	20h	BI-3802
GSE4984_GALECTIN1_VS_LPS_STIM_DC_UP	137	0.207897	2.81914	0	0.000169339	0.046	5774	tags=71%, list=50%, signal=141%	20h	BI-3802
GSE31082_DN_VS_DP_THYMOCYTE_DN	172	0.186599	2.81858	0	0.000168753	0.046	7373	tags=83%, list=64%, signal=227%	20h	BI-3802
GSE3982_BCELL_VS_NKCELL_UP	155	0.19202	2.81796	0	0.000168171	0.046	3308	tags=48%, list=29%, signal=66%	20h	BI-3802
GSE9988_ANTI_TREM1_VS_CTRL_TREATED_MONOCYTES_DN	178	0.183603	2.81467	0	0.000171219	0.047	6120	tags=71%, list=53%, signal=150%	20h	BI-3802
GSE40274_HELIOS_VS_FOXP3_AND_HELIOS_TRANSDUCED_ACTIVATED_CD4_TCELL_UP	127	0.214685	2.81229	0	0.000170632	0.047	5883	tags=72%, list=51%, signal=147%	20h	BI-3802
GSE34515_CD16_POS_MONOCYTE_VS_DC_DN	145	0.200848	2.80988	0	0.000177234	0.049	3505	tags=50%, list=31%, signal=72%	20h	BI-3802
GSE30083_SP1_VS_SP4_THYMOCYTE_DN	130	0.211952	2.80862	0	0.000183877	0.051	4662	tags=62%, list=41%, signal=102%	20h	BI-3802
GSE20727_DNFB_ALLERGEN_VS_ROS_INH_AND_DNFB_ALLERGEN_TREATED_DC_UP	93	0.249587	2.80156	0	0.000194041	0.054	4938	tags=68%, list=43%, signal=118%	20h	BI-3802
GSE22886_NAIVE_BCELL_VS_NEUTROPHIL_UP	183	0.179077	2.79624	0	0.000193386	0.054	3625	tags=49%, list=32%, signal=71%	20h	BI-3802
KEGG_CHEMOKINE_SIGNALING_PATHWAY	99	0.235119	2.79605	0	0.000192735	0.054	5445	tags=71%, list=47%, signal=133%	20h	BI-3802
GSE19825_NAIVE_VS_IL2RAHIGH_DAY3_EFF_CD8_TCELL_UP	66	0.288189	2.7938	0	0.000195649	0.055	2974	tags=55%, list=26%, signal=73%	20h	BI-3802
GSE43863_TH1_VS_LY6C_INT_CXCR5POS_EFFECTOR_CD4_TCELL_DN	152	0.200668	2.79264	0	0.000198511	0.056	5661	tags=69%, list=49%, signal=134%	20h	BI-3802
GSE19888_ADENOSINE_A3R_ACT_VS_TCELL_MEMBRANES_ACT_IN_MAST_CELL_UP	113	0.233371	2.78904	0	0.00021214	0.06	4665	tags=64%, list=41%, signal=106%	20h	BI-3802
GSE40274_XBP1_VS_FOXP3_AND_XBP1_TRANSDUCED_ACTIVATED_CD4_TCELL_UP	147	0.200287	2.78431	0	0.000228967	0.064	4840	tags=62%, list=42%, signal=106%	20h	BI-3802
GO_POSITIVE_REGULATION_OF_CYTOKINE_BIOSYNTHETIC_PROCESS	28	0.443908	2.7815	0	0.000235228	0.066	1887	tags=61%, list=16%, signal=72%	20h	BI-3802
GSE32533_WT_VS_MIR17_KO_ACT_CD4_TCELL_DN	168	0.187871	2.77829	0	0.000237996	0.067	6763	tags=77%, list=59%, signal=185%	20h	BI-3802
GO_LEUKOCYTE_CELL_CELL_ADHESION	141	0.202127	2.77798	0	0.000237213	0.067	5854	tags=71%, list=51%, signal=143%	20h	BI-3802
GSE15330_GRANULOCYTE_MONOCYTE_PROGENITOR_VS_PRO_BCELL_DN	155	0.192242	2.77625	0	0.000236435	0.067	3602	tags=50%, list=31%, signal=72%	20h	BI-3802
GO_INFLAMMATORY_RESPONSE	173	0.185294	2.77474	0	0.000242613	0.068	1887	tags=35%, list=16%, signal=41%	20h	BI-3802
GSE21063_CTRL_VS_ANTI_IGM_STIM_BCELL_NFATC1_KO_3H_DN	136	0.201642	2.77154	0	0.000245322	0.069	6665	tags=78%, list=58%, signal=183%	20h	BI-3802
GSE40277_EOS_AND_LEF1_TRANSDUCED_VS_CTRL_CD4_TCELL_UP	146	0.196871	2.77144	0	0.000244526	0.069	3432	tags=49%, list=30%, signal=69%	20h	BI-3802
GSE3337_4H_VS_16H_IFNG_IN_CD8POS_DC_DN	128	0.205929	2.77094	0	0.000250424	0.069	3494	tags=51%, list=30%, signal=72%	20h	BI-3802
GSE13484_UNSTIM_VS_YF17D_VACCINE_STIM_PBMC_DN	118	0.219235	2.76226	0	0.000263444	0.073	2764	tags=46%, list=24%, signal=60%	20h	BI-3802
GSE43863_LY6C_INT_CXCR5POS_VS_LY6C_LOW_CXCR5NEG_EFFECTOR_CD4_TCELL_UP	136	0.203306	2.75338	0	0.000299975	0.083	4365	tags=58%, list=38%, signal=93%	20h	BI-3802
GSE10856_CTRL_VS_TNFRSF6B_IN_MACROPHAGE_UP	133	0.203373	2.75295	0	0.000302471	0.084	6242	tags=74%, list=54%, signal=161%	20h	BI-3802
GSE9006_TYPE_1_VS_TYPE_2_DIABETES_PBMC_AT_DX_DN	154	0.185252	2.75246	0	0.000308222	0.086	8046	tags=88%, list=70%, signal=291%	20h	BI-3802
GSE25677_MPL_VS_R848_STIM_BCELL_UP	117	0.216541	2.74919	0	0.000313935	0.088	3625	tags=53%, list=32%, signal=77%	20h	BI-3802
GSE18791_UNSTIM_VS_NEWCATSLE_VIRUS_DC_10H_DN	102	0.23674	2.74799	0	0.000312939	0.088	1133	tags=33%, list=10%, signal=37%	20h	BI-3802
GSE1460_DP_THYMOCYTE_VS_NAIVE_CD4_TCELL_ADULT_BLOOD_DN	139	0.203828	2.74741	0	0.000311948	0.088	3637	tags=52%, list=32%, signal=75%	20h	BI-3802
GSE13547_CTRL_VS_ANTI_IGM_STIM_ZFX_KO_BCELL_12H_DN	103	0.236224	2.74678	0	0.000310964	0.088	3333	tags=52%, list=29%, signal=73%	20h	BI-3802
GSE21546_SAP1A_KO_VS_SAP1A_KO_AND_ELK1_KO_ANTI_CD3_STIM_DP_THYMOCYTES_DN	135	0.201301	2.73963	0	0.000336721	0.096	2139	tags=39%, list=19%, signal=47%	20h	BI-3802
GSE369_IFNG_KO_VS_WT_LIVER_UP	162	0.187085	2.7349	0	0.000342286	0.098	5256	tags=64%, list=46%, signal=117%	20h	BI-3802
GSE411_100MIN_VS_400MIN_IL6_STIM_SOCS3_KO_MACROPHAGE_DN	167	0.182821	2.72613	0	0.000364276	0.103	5910	tags=69%, list=51%, signal=141%	20h	BI-3802
GSE17974_0H_VS_6H_IN_VITRO_ACT_CD4_TCELL_UP	121	0.207537	2.72391	0	0.000373039	0.105	5711	tags=70%, list=50%, signal=138%	20h	BI-3802
GSE39916_B_CELL_SPLEEN_VS_PLASMA_CELL_BONE_MARROW_UP	124	0.203121	2.72313	0	0.000378468	0.107	3250	tags=48%, list=28%, signal=67%	20h	BI-3802
GSE29618_MONOCYTE_VS_MDC_DAY7_FLU_VACCINE_UP	122	0.214534	2.72204	0	0.000377297	0.107	3211	tags=49%, list=28%, signal=68%	20h	BI-3802
GSE7219_UNSTIM_VS_LPS_AND_ANTI_CD40_STIM_NIK_NFKB2_KO_DC_UP	132	0.20531	2.71413	0	0.000415397	0.117	3238	tags=48%, list=28%, signal=67%	20h	BI-3802
GSE2405_S_AUREUS_VS_A_PHAGOCYTOPHILUM_NEUTROPHIL_UP	107	0.22601	2.7137	0	0.000417391	0.118	4621	tags=63%, list=40%, signal=104%	20h	BI-3802
GSE4590_LARGE_PRE_BCELL_VS_VPREB_POS_LARGE_PRE_BCELL_DN	132	0.203221	2.71216	0	0.000422688	0.119	3784	tags=53%, list=33%, signal=78%	20h	BI-3802
GSE17974_0H_VS_12H_IN_VITRO_ACT_CD4_TCELL_UP	127	0.20959	2.7119	0	0.000424675	0.12	5579	tags=69%, list=49%, signal=133%	20h	BI-3802
GSE33424_CD161_INT_VS_NEG_CD8_TCELL_UP	139	0.193062	2.7036	0	0.000449245	0.128	1610	tags=33%, list=14%, signal=38%	20h	BI-3802
GSE30083_SP1_VS_SP3_THYMOCYTE_DN	109	0.222658	2.70293	0	0.00045111	0.129	4633	tags=62%, list=40%, signal=104%	20h	BI-3802
GSE22589_HEALTHY_VS_HIV_INFECTED_DC_DN	113	0.218401	2.6997	0	0.000462519	0.132	2700	tags=45%, list=23%, signal=58%	20h	BI-3802
GSE19888_ADENOSINE_A3R_INH_VS_TCELL_MEMBRANES_ACT_MAST_CELL_UP	123	0.207661	2.69588	0	0.000480385	0.138	2029	tags=38%, list=18%, signal=46%	20h	BI-3802
GO_HUMORAL_IMMUNE_RESPONSE	59	0.300921	2.69561	0	0.000478938	0.138	4349	tags=68%, list=38%, signal=109%	20h	BI-3802
GSE36888_STAT5_AB_KNOCKIN_VS_WT_TCELL_IL2_TREATED_2H_UP	131	0.20485	2.69539	0	0.0004775	0.138	5566	tags=69%, list=48%, signal=132%	20h	BI-3802
GSE11057_NAIVE_CD4_VS_PBMC_CD4_TCELL_DN	150	0.188713	2.69415	0	0.00047607	0.138	5519	tags=67%, list=48%, signal=127%	20h	BI-3802
GSE21360_NAIVE_VS_PRIMARY_MEMORY_CD8_TCELL_DN	115	0.213791	2.69334	0.00188324	0.000474649	0.138	3462	tags=51%, list=30%, signal=73%	20h	BI-3802
GSE13306_RA_VS_UNTREATED_MEM_CD4_TCELL_UP	118	0.212702	2.69078	0	0.000476396	0.139	4591	tags=61%, list=40%, signal=101%	20h	BI-3802
GSE17721_PAM3CSK4_VS_GADIQUIMOD_1H_BMDC_UP	100	0.228183	2.68941	0	0.000484431	0.142	6592	tags=80%, list=57%, signal=186%	20h	BI-3802
GSE11961_GERMINAL_CENTER_BCELL_DAY7_VS_MEMORY_BCELL_DAY40_DN	101	0.226107	2.68574	0	0.000498745	0.146	5501	tags=70%, list=48%, signal=134%	20h	BI-3802
GSE16266_LPS_VS_HEATSHOCK_AND_LPS_STIM_MEF_UP	126	0.207137	2.68521	0	0.000503541	0.148	4302	tags=58%, list=37%, signal=92%	20h	BI-3802
GSE36476_CTRL_VS_TSST_ACT_40H_MEMORY_CD4_TCELL_YOUNG_UP	153	0.185959	2.68448	0	0.00050206	0.148	4950	tags=61%, list=43%, signal=107%	20h	BI-3802
GSE11961_FOLLICULAR_BCELL_VS_GERMINAL_CENTER_BCELL_DAY40_UP	150	0.186138	2.67982	0	0.000509966	0.15	5012	tags=62%, list=44%, signal=109%	20h	BI-3802
GSE41867_NAIVE_VS_DAY8_LCMV_EFFECTOR_CD8_TCELL_DN	168	0.178247	2.67939	0	0.000508475	0.15	6530	tags=74%, list=57%, signal=170%	20h	BI-3802
GO_LYMPHOCYTE_ACTIVATION	212	0.159919	2.67815	0	0.000510117	0.151	4916	tags=58%, list=43%, signal=100%	20h	BI-3802
GSE7348_LPS_VS_TOLERIZED_AND_LPS_STIM_MACROPHAGE_DN	126	0.204526	2.67648	0	0.000514768	0.153	4970	tags=63%, list=43%, signal=111%	20h	BI-3802
GSE40274_FOXP3_VS_FOXP3_AND_EOS_TRANSDUCED_ACTIVATED_CD4_TCELL_UP	146	0.193616	2.67157	0	0.000541009	0.16	4492	tags=58%, list=39%, signal=94%	20h	BI-3802
GSE17974_IL4_AND_ANTI_IL12_VS_UNTREATED_6H_ACT_CD4_TCELL_UP	72	0.265166	2.66931	0	0.00056099	0.164	5908	tags=78%, list=51%, signal=159%	20h	BI-3802
GSE17974_0H_VS_48H_IN_VITRO_ACT_CD4_TCELL_UP	121	0.208648	2.6689	0	0.000562464	0.165	6553	tags=78%, list=57%, signal=179%	20h	BI-3802
GSE24634_TREG_VS_TCONV_POST_DAY7_IL4_CONVERSION_DN	123	0.202499	2.66818	0.00204918	0.000566902	0.167	2835	tags=45%, list=25%, signal=59%	20h	BI-3802
GSE1460_INTRATHYMIC_T_PROGENITOR_VS_NAIVE_CD4_TCELL_CORD_BLOOD_DN	117	0.207196	2.66053	0	0.000604811	0.176	5990	tags=73%, list=52%, signal=150%	20h	BI-3802
GSE45739_UNSTIM_VS_ACD3_ACD28_STIM_NRAS_KO_CD4_TCELL_DN	103	0.229708	2.65845	0	0.00061224	0.178	1957	tags=40%, list=17%, signal=48%	20h	BI-3802
GSE22886_NAIVE_BCELL_VS_MONOCYTE_UP	119	0.210492	2.6579	0	0.000610496	0.178	2916	tags=46%, list=25%, signal=61%	20h	BI-3802
GSE39110_DAY3_VS_DAY6_POST_IMMUNIZATION_CD8_TCELL_WITH_IL2_TREATMENT_DN	151	0.184703	2.65672	0	0.000614717	0.18	4753	tags=60%, list=41%, signal=100%	20h	BI-3802
GO_LEUKOCYTE_DIFFERENTIATION	169	0.177156	2.65647	0	0.000615992	0.181	6152	tags=71%, list=54%, signal=151%	20h	BI-3802
GSE13485_PRE_VS_POST_YF17D_VACCINATION_PBMC_DN	136	0.19188	2.65555	0	0.000614252	0.181	2974	tags=45%, list=26%, signal=60%	20h	BI-3802
GSE21063_CTRL_VS_ANTI_IGM_STIM_BCELL_NFATC1_KO_16H_UP	110	0.214259	2.65523	0	0.000612522	0.181	3828	tags=55%, list=33%, signal=81%	20h	BI-3802
GSE13547_2H_VS_12_H_ANTI_IGM_STIM_ZFX_KO_BCELL_UP	107	0.222603	2.65432	0	0.000613757	0.182	5841	tags=73%, list=51%, signal=147%	20h	BI-3802
GSE32901_NAIVE_VS_TH17_ENRICHED_CD4_TCELL_UP	101	0.21881	2.65395	0	0.000612038	0.182	4674	tags=62%, list=41%, signal=104%	20h	BI-3802
GSE40666_WT_VS_STAT4_KO_CD8_TCELL_UP	51	0.314656	2.65078	0	0.000625213	0.187	2032	tags=49%, list=18%, signal=59%	20h	BI-3802
GSE25123_ROSIGLITAZONE_VS_IL4_AND_ROSIGLITAZONE_STIM_PPARG_KO_MACROPHAGE_DAY10_DN	153	0.185693	2.64833	0	0.00062946	0.189	5704	tags=68%, list=50%, signal=133%	20h	BI-3802
GSE3039_ALPHAALPHA_VS_ALPHABETA_CD8_TCELL_DN	128	0.199801	2.64573	0	0.000633655	0.191	5718	tags=70%, list=50%, signal=137%	20h	BI-3802
KEGG_JAK_STAT_SIGNALING_PATHWAY	66	0.280765	2.64365	0	0.00064667	0.193	5322	tags=74%, list=46%, signal=138%	20h	BI-3802
GSE411_UNSTIM_VS_400MIN_IL6_STIM_SOCS3_KO_MACROPHAGE_UP	156	0.181774	2.64129	0	0.000668387	0.199	4273	tags=55%, list=37%, signal=87%	20h	BI-3802
GSE12392_WT_VS_IFNB_KO_CD8A_NEG_SPLEEN_DC_DN	142	0.188762	2.63924	0	0.000678285	0.202	4492	tags=58%, list=39%, signal=94%	20h	BI-3802
GSE36078_WT_VS_IL1R_KO_LUNG_DC_AFTER_AD5_INF_UP	107	0.219728	2.63315	0	0.00070249	0.209	2867	tags=47%, list=25%, signal=62%	20h	BI-3802
GSE40274_GATA1_VS_FOXP3_AND_GATA1_TRANSDUCED_ACTIVATED_CD4_TCELL_UP	145	0.187414	2.63275	0	0.00070353	0.21	7461	tags=83%, list=65%, signal=235%	20h	BI-3802
GSE28726_NAIVE_CD4_TCELL_VS_NAIVE_VA24NEG_NKTCELL_DN	122	0.201144	2.63098	0	0.000721923	0.215	5341	tags=66%, list=46%, signal=123%	20h	BI-3802
GSE42724_NAIVE_BCELL_VS_PLASMABLAST_UP	113	0.207182	2.63062	0	0.000719956	0.215	3031	tags=47%, list=26%, signal=63%	20h	BI-3802
GO_NEGATIVE_REGULATION_OF_CYTOKINE_SECRETION	21	0.464146	2.62633	0	0.000743957	0.221	3430	tags=76%, list=30%, signal=108%	20h	BI-3802
GSE34156_UNTREATED_VS_6H_NOD2_AND_TLR1_TLR2_LIGAND_TREATED_MONOCYTE_DN	105	0.219299	2.62564	0	0.000753385	0.225	7898	tags=90%, list=69%, signal=287%	20h	BI-3802
GSE3982_MAST_CELL_VS_TH2_UP	126	0.1998	2.62416	0	0.000757095	0.227	6118	tags=73%, list=53%, signal=154%	20h	BI-3802
GO_REGULATION_OF_CYTOKINE_BIOSYNTHETIC_PROCESS	43	0.338657	2.62393	0	0.000755054	0.227	2001	tags=51%, list=17%, signal=62%	20h	BI-3802
GO_CYTOKINE_MEDIATED_SIGNALING_PATHWAY	216	0.152554	2.62251	0	0.000753024	0.227	3173	tags=43%, list=28%, signal=58%	20h	BI-3802
GO_IMMUNE_RESPONSE_REGULATING_CELL_SURFACE_RECEPTOR_SIGNALING_PATHWAY	231	0.148999	2.6198	0	0.000759507	0.228	6827	tags=74%, list=59%, signal=179%	20h	BI-3802
GSE39556_UNTREATED_VS_3H_POLYIC_INJ_MOUSE_CD8A_DC_UP	149	0.184492	2.61785	0	0.000777311	0.235	3536	tags=49%, list=31%, signal=70%	20h	BI-3802
GSE22886_TH1_VS_TH2_48H_ACT_DN	163	0.179374	2.61708	0	0.000778081	0.236	7413	tags=82%, list=65%, signal=228%	20h	BI-3802
GSE32533_MIR17_KO_VS_MIR17_OVEREXPRESS_ACT_CD4_TCELL_UP	127	0.199662	2.61525	0	0.000787385	0.239	3430	tags=50%, list=30%, signal=70%	20h	BI-3802
GSE40685_TREG_VS_FOXP3_KO_TREG_PRECURSOR_UP	117	0.202157	2.61325	0	0.000796526	0.242	3985	tags=55%, list=35%, signal=83%	20h	BI-3802
GSE37416_12H_VS_48H_F_TULARENSIS_LVS_NEUTROPHIL_UP	161	0.176218	2.61284	0	0.000794419	0.242	7423	tags=82%, list=65%, signal=228%	20h	BI-3802
GSE18893_CTRL_VS_TNF_TREATED_TREG_24H_DN	136	0.192329	2.61152	0	0.000806329	0.246	5250	tags=65%, list=46%, signal=118%	20h	BI-3802
GSE5589_LPS_VS_LPS_AND_IL10_STIM_IL6_KO_MACROPHAGE_180MIN_UP	166	0.175878	2.60996	0	0.000815282	0.249	5552	tags=66%, list=48%, signal=125%	20h	BI-3802
GO_REGULATION_OF_MAST_CELL_ACTIVATION	24	0.449765	2.60848	0	0.000815933	0.25	2502	tags=67%, list=22%, signal=85%	20h	BI-3802
GO_CELL_ACTIVATION_INVOLVED_IN_IMMUNE_RESPONSE	78	0.253269	2.60674	0	0.000833337	0.255	4916	tags=68%, list=43%, signal=118%	20h	BI-3802
GSE1460_INTRATHYMIC_T_PROGENITOR_VS_DP_THYMOCYTE_DN	134	0.191366	2.60601	0	0.000839493	0.258	5886	tags=70%, list=51%, signal=142%	20h	BI-3802
GSE19198_1H_VS_24H_IL21_TREATED_TCELL_UP	123	0.201722	2.60219	0	0.000851021	0.261	6487	tags=76%, list=56%, signal=174%	20h	BI-3802
GSE26669_CTRL_VS_COSTIM_BLOCK_MLR_CD8_TCELL_DN	149	0.182305	2.5996	0	0.000857095	0.264	5720	tags=68%, list=50%, signal=133%	20h	BI-3802
GSE3982_NEUTROPHIL_VS_TH2_UP	126	0.201078	2.59833	0	0.000857679	0.265	4918	tags=63%, list=43%, signal=108%	20h	BI-3802
GO_GOLGI_VESICLE_TRANSPORT	262	0.135667	2.59519	0	0.000891206	0.274	7466	tags=78%, list=65%, signal=218%	20h	BI-3802
GSE22886_NAIVE_CD8_TCELL_VS_NKCELL_DN	147	0.18396	2.59479	0	0.000891653	0.275	5885	tags=69%, list=51%, signal=140%	20h	BI-3802
GSE40666_UNTREATED_VS_IFNA_STIM_STAT1_KO_CD8_TCELL_90MIN_DN	144	0.190207	2.59447	0	0.00088936	0.275	2788	tags=43%, list=24%, signal=56%	20h	BI-3802
GSE14699_NAIVE_VS_DELETIONAL_TOLERANCE_CD8_TCELL_DN	113	0.211825	2.59438	0	0.00088708	0.275	3995	tags=56%, list=35%, signal=85%	20h	BI-3802
GSE8835_CD4_VS_CD8_TCELL_CLL_PATIENT_DN	110	0.211975	2.5938	0	0.000895736	0.278	3854	tags=55%, list=34%, signal=81%	20h	BI-3802
GO_PHAGOCYTOSIS_ENGULFMENT	19	0.491156	2.59225	0	0.000909807	0.284	3436	tags=79%, list=30%, signal=112%	20h	BI-3802
GSE29949_DC_BRAIN_VS_MONOCYTE_BONE_MARROW_DN	101	0.215089	2.59127	0	0.000915557	0.287	3465	tags=51%, list=30%, signal=73%	20h	BI-3802
GSE34156_UNTREATED_VS_24H_NOD2_LIGAND_TREATED_MONOCYTE_DN	125	0.198504	2.59015	0	0.000918621	0.288	4637	tags=60%, list=40%, signal=100%	20h	BI-3802
GSE43863_TH1_VS_LY6C_INT_CXCR5POS_MEMORY_CD4_TCELL_DN	85	0.23778	2.58968	0	0.000921605	0.29	4857	tags=66%, list=42%, signal=113%	20h	BI-3802
GO_MULTI_ORGANISM_METABOLIC_PROCESS	134	0.197555	2.5872	0	0.000940873	0.295	5044	tags=63%, list=44%, signal=112%	20h	BI-3802
GSE3982_NEUTROPHIL_VS_NKCELL_UP	144	0.189031	2.58671	0	0.000941211	0.296	5993	tags=71%, list=52%, signal=146%	20h	BI-3802
GSE18791_UNSTIM_VS_NEWCATSLE_VIRUS_DC_18H_DN	82	0.240112	2.58627	0	0.000938846	0.296	5527	tags=72%, list=48%, signal=138%	20h	BI-3802
GSE32986_CURDLAN_HIGHDOSE_VS_GMCSF_AND_CURDLAN_HIGHDOSE_STIM_DC_UP	149	0.183567	2.58462	0	0.000944474	0.298	7942	tags=87%, list=69%, signal=279%	20h	BI-3802
GSE17974_IL4_AND_ANTI_IL12_VS_UNTREATED_48H_ACT_CD4_TCELL_DN	94	0.228501	2.58395	0	0.000942113	0.298	3140	tags=50%, list=27%, signal=68%	20h	BI-3802
GSE22935_WT_VS_MYD88_KO_MACROPHAGE_UP	135	0.1918	2.58227	0	0.000947714	0.301	3864	tags=53%, list=34%, signal=78%	20h	BI-3802
GO_REGULATION_OF_LEUKOCYTE_DIFFERENTIATION	127	0.200501	2.58188	0	0.000948038	0.302	3330	tags=49%, list=29%, signal=68%	20h	BI-3802
GSE28726_ACT_CD4_TCELL_VS_ACT_NKTCELL_DN	177	0.170468	2.58184	0	0.000945685	0.302	5341	tags=63%, list=46%, signal=116%	20h	BI-3802
GSE20715_0H_VS_48H_OZONE_LUNG_UP	140	0.192171	2.58153	0	0.000943344	0.302	6025	tags=71%, list=52%, signal=148%	20h	BI-3802
GSE24634_IL4_VS_CTRL_TREATED_NAIVE_CD4_TCELL_DAY3_DN	123	0.19975	2.58136	0	0.000948913	0.304	2586	tags=42%, list=23%, signal=54%	20h	BI-3802
GSE24026_PD1_LIGATION_VS_CTRL_IN_ACT_TCELL_LINE_UP	133	0.192726	2.58024	0	0.000951736	0.305	7486	tags=84%, list=65%, signal=239%	20h	BI-3802
GO_REGULATION_OF_CHEMOTAXIS	70	0.259132	2.57508	0	0.000970298	0.31	3113	tags=53%, list=27%, signal=72%	20h	BI-3802
GO_VACUOLAR_TRANSPORT	204	0.153595	2.57504	0	0.00096792	0.31	7052	tags=76%, list=61%, signal=194%	20h	BI-3802
GSE37416_0H_VS_24H_F_TULARENSIS_LVS_NEUTROPHIL_UP	152	0.178193	2.57484	0	0.000965554	0.31	6067	tags=70%, list=53%, signal=147%	20h	BI-3802
GSE3982_NKCELL_VS_TH2_UP	97	0.22069	2.57466	0	0.000963199	0.31	3052	tags=48%, list=27%, signal=65%	20h	BI-3802
GSE23114_PERITONEAL_CAVITY_B1A_BCELL_VS_SPLEEN_BCELL_IN_SLE2C1_MOUSE_UP	138	0.189524	2.57276	0	0.000968621	0.312	5341	tags=65%, list=46%, signal=120%	20h	BI-3802
GSE3982_MAST_CELL_VS_BCELL_DN	142	0.190673	2.5715	0	0.000979003	0.316	2852	tags=44%, list=25%, signal=57%	20h	BI-3802
GSE10239_NAIVE_VS_KLRG1INT_EFF_CD8_TCELL_UP	155	0.173428	2.57093	0	0.000984345	0.317	5965	tags=69%, list=52%, signal=142%	20h	BI-3802
GO_REGULATION_OF_LEUKOCYTE_PROLIFERATION	111	0.212767	2.57013	0	0.000987163	0.318	2029	tags=39%, list=18%, signal=47%	20h	BI-3802
GSE26030_TH1_VS_TH17_DAY5_POST_POLARIZATION_UP	128	0.193651	2.56997	0	0.000987366	0.319	761	tags=26%, list=7%, signal=27%	20h	BI-3802
GSE28726_ACT_CD4_TCELL_VS_ACT_VA24NEG_NKTCELL_DN	177	0.16473	2.56785	0	0.00100539	0.325	5341	tags=63%, list=46%, signal=115%	20h	BI-3802
GSE9988_ANTI_TREM1_AND_LPS_VS_VEHICLE_TREATED_MONOCYTES_DN	178	0.166877	2.56456	0.0019685	0.001054	0.339	4760	tags=58%, list=41%, signal=97%	20h	BI-3802
GSE11961_MEMORY_BCELL_DAY7_VS_GERMINAL_CENTER_BCELL_DAY7_DN	118	0.200744	2.56424	0	0.00105148	0.339	3948	tags=54%, list=34%, signal=82%	20h	BI-3802
GO_ENDOCYTOSIS	291	0.128587	2.56324	0	0.00105661	0.342	4837	tags=55%, list=42%, signal=92%	20h	BI-3802
GSE19941_LPS_VS_LPS_AND_IL10_STIM_IL10_KO_MACROPHAGE_DN	89	0.229598	2.55965	0.00195695	0.00109713	0.354	3320	tags=52%, list=29%, signal=72%	20h	BI-3802
GSE10273_HIGH_VS_LOW_IL7_TREATED_IRF4_8_NULL_PRE_BCELL_DN	149	0.180718	2.55916	0.0020284	0.00109453	0.354	5738	tags=68%, list=50%, signal=134%	20h	BI-3802
GSE32986_CURDLAN_HIGHDOSE_VS_GMCSF_AND_CURDLAN_HIGHDOSE_STIM_DC_DN	138	0.185457	2.55589	0	0.00111979	0.359	2140	tags=37%, list=19%, signal=45%	20h	BI-3802
GSE30962_ACUTE_VS_CHRONIC_LCMV_SECONDARY_INF_CD8_TCELL_UP	136	0.189346	2.5551	0	0.00112458	0.362	1651	tags=33%, list=14%, signal=38%	20h	BI-3802
GSE42021_CD24HI_VS_CD24LOW_TCONV_THYMUS_DN	137	0.188704	2.55393	0	0.00113197	0.364	4650	tags=59%, list=40%, signal=98%	20h	BI-3802
GSE11924_TFH_VS_TH17_CD4_TCELL_UP	157	0.175455	2.55284	0	0.00113931	0.367	6500	tags=74%, list=57%, signal=168%	20h	BI-3802
GSE7852_TREG_VS_TCONV_LN_DN	101	0.216097	2.54372	0	0.00118896	0.382	5615	tags=70%, list=49%, signal=136%	20h	BI-3802
GO_REGULATION_OF_RESPONSE_TO_CYTOKINE_STIMULUS	92	0.224721	2.54239	0	0.001196	0.384	5056	tags=66%, list=44%, signal=117%	20h	BI-3802
GSE3982_DC_VS_NEUTROPHIL_DN	137	0.184225	2.54219	0.004158	0.00119822	0.386	2688	tags=42%, list=23%, signal=54%	20h	BI-3802
GSE27786_LIN_NEG_VS_CD4_TCELL_DN	148	0.176237	2.53979	0	0.0012277	0.395	5686	tags=67%, list=49%, signal=131%	20h	BI-3802
GSE4142_NAIVE_BCELL_VS_PLASMA_CELL_UP	144	0.18082	2.5382	0	0.00123965	0.398	7682	tags=85%, list=67%, signal=252%	20h	BI-3802
GSE2770_TGFB_AND_IL4_ACT_VS_ACT_CD4_TCELL_2H_DN	140	0.186149	2.53705	0	0.00124916	0.399	5683	tags=68%, list=49%, signal=133%	20h	BI-3802
GSE9988_LOW_LPS_VS_ANTI_TREM1_AND_LPS_MONOCYTE_UP	135	0.186291	2.53652	0	0.00125618	0.4	6565	tags=76%, list=57%, signal=174%	20h	BI-3802
GSE20484_MCSG_VS_CXCL4_MONOCYTE_DERIVED_MACROPHAGE_DN	150	0.176014	2.53448	0	0.00126557	0.402	6429	tags=73%, list=56%, signal=164%	20h	BI-3802
GSE14415_INDUCED_TREG_VS_FOXP3_KO_INDUCED_TREG_IL2_CULTURE_DN	60	0.277865	2.53405	0	0.00126504	0.403	7164	tags=90%, list=62%, signal=238%	20h	BI-3802
GSE22886_NAIVE_TCELL_VS_MONOCYTE_DN	141	0.182995	2.53386	0	0.00126213	0.403	7049	tags=79%, list=61%, signal=203%	20h	BI-3802
GSE39110_DAY3_VS_DAY6_POST_IMMUNIZATION_CD8_TCELL_UP	140	0.182391	2.53254	0	0.00126166	0.404	3838	tags=51%, list=33%, signal=76%	20h	BI-3802
GSE37533_PPARG2_FOXP3_VS_FOXP3_TRANSDUCED_CD4_TCELL_DN	132	0.191207	2.53142	0	0.00126612	0.406	3050	tags=45%, list=27%, signal=61%	20h	BI-3802
GO_NEGATIVE_REGULATION_OF_MULTICELLULAR_ORGANISMAL_PROCESS	451	0.106195	2.52775	0.00206186	0.00130943	0.415	3438	tags=40%, list=30%, signal=55%	20h	BI-3802
GSE8921_UNSTIM_0H_VS_TLR1_2_STIM_MONOCYTE_24H_DN	157	0.178729	2.52531	0	0.00134524	0.422	6902	tags=78%, list=60%, signal=192%	20h	BI-3802
GO_REGULATION_OF_RESPONSE_TO_WOUNDING	165	0.172956	2.52494	0	0.00134461	0.423	4029	tags=52%, list=35%, signal=79%	20h	BI-3802
GSE11924_TFH_VS_TH1_CD4_TCELL_UP	169	0.168416	2.52377	0	0.00134645	0.424	5911	tags=68%, list=51%, signal=138%	20h	BI-3802
GSE7764_IL15_TREATED_VS_CTRL_NK_CELL_24H_DN	113	0.203702	2.52215	0	0.00134825	0.426	5816	tags=71%, list=51%, signal=142%	20h	BI-3802
GO_REGULATION_OF_T_CELL_DIFFERENTIATION	58	0.280381	2.51974	0	0.0013596	0.43	3133	tags=55%, list=27%, signal=75%	20h	BI-3802
KEGG_INTESTINAL_IMMUNE_NETWORK_FOR_IGA_PRODUCTION	23	0.441592	2.51952	0	0.00135889	0.43	4427	tags=83%, list=39%, signal=134%	20h	BI-3802
GO_TRANSLATIONAL_INITIATION	139	0.183741	2.51896	0	0.001363	0.431	4113	tags=54%, list=36%, signal=83%	20h	BI-3802
GSE29618_PDC_VS_MDC_DAY7_FLU_VACCINE_UP	149	0.174549	2.51794	0	0.00136475	0.432	3803	tags=50%, list=33%, signal=74%	20h	BI-3802
GSE19941_UNSTIM_VS_LPS_AND_IL10_STIM_IL10_KO_NFKBP50_KO_MACROPHAGE_UP	87	0.23596	2.51503	0	0.0013951	0.438	4308	tags=61%, list=37%, signal=97%	20h	BI-3802
GSE9988_ANTI_TREM1_VS_LOW_LPS_MONOCYTE_DN	120	0.197999	2.51316	0	0.00141833	0.447	4929	tags=63%, list=43%, signal=108%	20h	BI-3802
GSE18791_CTRL_VS_NEWCASTLE_VIRUS_DC_12H_DN	117	0.20132	2.50927	0	0.00145074	0.452	1834	tags=36%, list=16%, signal=42%	20h	BI-3802
GSE42088_UNINF_VS_LEISHMANIA_INF_DC_24H_UP	173	0.161339	2.50868	0	0.00144752	0.452	4217	tags=53%, list=37%, signal=82%	20h	BI-3802
GSE32034_LY6C_HIGH_VS_LOW_MONOCYTE_UP	98	0.212449	2.50688	0	0.00146556	0.459	3910	tags=55%, list=34%, signal=83%	20h	BI-3802
GO_POSITIVE_REGULATION_OF_LYMPHOCYTE_DIFFERENTIATION	45	0.314402	2.50481	0	0.00147178	0.463	2784	tags=56%, list=24%, signal=73%	20h	BI-3802
GSE37301_MULTIPOTENT_PROGENITOR_VS_CD4_TCELL_UP	119	0.19947	2.50369	0	0.00149454	0.468	3331	tags=49%, list=29%, signal=68%	20h	BI-3802
GO_REGULATION_OF_INTERLEUKIN_1_SECRETION	16	0.512267	2.50228	0	0.00150532	0.47	4175	tags=88%, list=36%, signal=137%	20h	BI-3802
GSE39820_IL1B_IL6_VS_IL1B_IL6_IL23A_TREATED_CD4_TCELL_DN	106	0.210242	2.50158	0	0.00151138	0.473	3459	tags=51%, list=30%, signal=72%	20h	BI-3802
GSE20727_H2O2_VS_ROS_INHIBITOR_TREATED_DC_UP	147	0.182191	2.50153	0	0.00150806	0.473	7312	tags=82%, list=64%, signal=222%	20h	BI-3802
KEGG_REGULATION_OF_ACTIN_CYTOSKELETON	128	0.193698	2.50058	0.00197239	0.00151421	0.474	6685	tags=77%, list=58%, signal=183%	20h	BI-3802
GSE3565_CTRL_VS_LPS_INJECTED_SPLENOCYTES_UP	100	0.2141	2.50003	0	0.00152241	0.476	6063	tags=74%, list=53%, signal=155%	20h	BI-3802
GSE41176_UNSTIM_VS_ANTI_IGM_STIM_BCELL_1H_DN	152	0.175015	2.49974	0.0020284	0.0015237	0.477	6481	tags=74%, list=56%, signal=167%	20h	BI-3802
GO_VESICLE_ORGANIZATION	197	0.155705	2.49882	0	0.00153196	0.481	7106	tags=77%, list=62%, signal=199%	20h	BI-3802
GO_POSITIVE_REGULATION_OF_IMMUNE_EFFECTOR_PROCESS	87	0.230626	2.49799	0.00200401	0.00154258	0.486	2784	tags=47%, list=24%, signal=62%	20h	BI-3802
GSE6092_IFNG_VS_IFNG_AND_B_BURGDORFERI_INF_ENDOTHELIAL_CELL_UP	148	0.17313	2.49532	0.00199203	0.00157613	0.491	3858	tags=51%, list=34%, signal=75%	20h	BI-3802
GSE2935_UV_INACTIVATED_VS_LIVE_SENDAI_VIRUS_INF_MACROPHAGE_DN	97	0.214927	2.495	0	0.00157273	0.491	6079	tags=74%, list=53%, signal=156%	20h	BI-3802
GO_REGULATION_OF_T_CELL_PROLIFERATION	80	0.235966	2.49459	0	0.0015762	0.492	1759	tags=39%, list=15%, signal=45%	20h	BI-3802
GSE3982_EOSINOPHIL_VS_MAST_CELL_UP	130	0.185083	2.49323	0	0.00159112	0.495	6293	tags=73%, list=55%, signal=160%	20h	BI-3802
GSE43863_NAIVE_VS_MEMORY_TH1_CD4_TCELL_D150_LCMV_UP	64	0.26641	2.49319	0	0.0015877	0.495	2700	tags=50%, list=23%, signal=65%	20h	BI-3802
GSE1460_DP_THYMOCYTE_VS_NAIVE_CD4_TCELL_CORD_BLOOD_DN	108	0.208453	2.49311	0	0.0015843	0.495	5180	tags=66%, list=45%, signal=119%	20h	BI-3802
GSE21360_SECONDARY_VS_QUATERNARY_MEMORY_CD8_TCELL_UP	96	0.21615	2.49302	0	0.00158322	0.496	6034	tags=74%, list=53%, signal=154%	20h	BI-3802
GSE22196_HEALTHY_VS_OBESE_MOUSE_SKIN_GAMMADELTA_TCELL_UP	147	0.178321	2.49177	0	0.00159567	0.5	5011	tags=61%, list=44%, signal=107%	20h	BI-3802
GO_POSITIVE_REGULATION_OF_LEUKOCYTE_MIGRATION	39	0.342429	2.4906	0	0.00160575	0.503	2854	tags=59%, list=25%, signal=78%	20h	BI-3802
GSE4984_UNTREATED_VS_VEHICLE_CTRL_TREATED_DC_UP	110	0.210768	2.48964	0	0.00161811	0.509	5539	tags=69%, list=48%, signal=132%	20h	BI-3802
GO_REGULATION_OF_RAS_PROTEIN_SIGNAL_TRANSDUCTION	118	0.197336	2.48843	0	0.0016237	0.513	4571	tags=59%, list=40%, signal=98%	20h	BI-3802
GSE21546_UNSTIM_VS_ANTI_CD3_STIM_SAP1A_KO_AND_ELK1_KO_DP_THYMOCYTES_UP	77	0.23465	2.48729	0	0.00162252	0.513	2096	tags=42%, list=18%, signal=50%	20h	BI-3802
GSE20366_TREG_VS_NAIVE_CD4_TCELL_HOMEOSTATIC_CONVERSION_DN	131	0.182946	2.48462	0	0.00164154	0.519	4850	tags=60%, list=42%, signal=103%	20h	BI-3802
GSE22886_NAIVE_BCELL_VS_BM_PLASMA_CELL_UP	180	0.159122	2.4845	0	0.00164031	0.519	6753	tags=74%, list=59%, signal=178%	20h	BI-3802
GSE17301_ACD3_ACD28_VS_ACD3_ACD28_AND_IFNA5_STIM_CD8_TCELL_DN	148	0.178498	2.48345	0.00209205	0.00165018	0.523	4884	tags=60%, list=43%, signal=103%	20h	BI-3802
GO_CYTOPLASMIC_PATTERN_RECOGNITION_RECEPTOR_SIGNALING_PATHWAY	30	0.378447	2.48284	0	0.00164896	0.524	5237	tags=83%, list=46%, signal=153%	20h	BI-3802
GO_PATTERN_RECOGNITION_RECEPTOR_SIGNALING_PATHWAY	78	0.238049	2.4822	0.00199601	0.00165654	0.527	5237	tags=69%, list=46%, signal=126%	20h	BI-3802
GO_NEGATIVE_REGULATION_OF_RESPONSE_TO_WOUNDING	63	0.261865	2.48186	0	0.00165749	0.527	3390	tags=56%, list=30%, signal=78%	20h	BI-3802
GSE24634_TREG_VS_TCONV_POST_DAY3_IL4_CONVERSION_DN	129	0.187402	2.48166	0	0.00165628	0.528	5619	tags=67%, list=49%, signal=131%	20h	BI-3802
GSE39820_CTRL_VS_TGFBETA3_IL6_CD4_TCELL_DN	155	0.173516	2.47913	0	0.00168602	0.538	5964	tags=69%, list=52%, signal=142%	20h	BI-3802
GSE11864_CSF1_VS_CSF1_PAM3CYS_IN_MAC_UP	157	0.165838	2.47647	0	0.00171112	0.544	4633	tags=57%, list=40%, signal=94%	20h	BI-3802
GSE41867_NAIVE_VS_DAY15_LCMV_EFFECTOR_CD8_TCELL_DN	169	0.162389	2.47562	0	0.00171856	0.547	7339	tags=80%, list=64%, signal=218%	20h	BI-3802
GSE21033_CTRL_VS_POLYIC_STIM_DC_24H_UP	106	0.207448	2.47486	0	0.00171946	0.549	3816	tags=54%, list=33%, signal=80%	20h	BI-3802
GO_INTRA_GOLGI_VESICLE_MEDIATED_TRANSPORT	37	0.343658	2.47441	0	0.00172476	0.55	6932	tags=95%, list=60%, signal=238%	20h	BI-3802
GSE42021_TREG_PLN_VS_TREG_PRECURSORS_THYMUS_DN	126	0.189755	2.47434	0	0.00172336	0.551	3770	tags=52%, list=33%, signal=76%	20h	BI-3802
GO_REGULATION_OF_CELL_ADHESION	335	0.116228	2.4739	0	0.00173078	0.554	2784	tags=36%, list=24%, signal=46%	20h	BI-3802
GSE13547_WT_VS_ZFX_KO_BCELL_UP	94	0.217303	2.47264	0	0.00174687	0.557	6079	tags=74%, list=53%, signal=157%	20h	BI-3802
GSE45365_NK_CELL_VS_CD8_TCELL_MCMV_INFECTION_DN	132	0.184496	2.46737	0	0.00183471	0.571	2691	tags=42%, list=23%, signal=54%	20h	BI-3802
GO_RESPONSE_TO_BACTERIUM	223	0.143574	2.46683	0	0.0018374	0.571	2864	tags=39%, list=25%, signal=51%	20h	BI-3802
GSE22886_CD4_TCELL_VS_BCELL_NAIVE_DN	133	0.185032	2.46429	0	0.0018661	0.58	5500	tags=66%, list=48%, signal=125%	20h	BI-3802
GSE29618_PDC_VS_MDC_DAY7_FLU_VACCINE_DN	129	0.188992	2.46399	0	0.00186665	0.582	1860	tags=35%, list=16%, signal=41%	20h	BI-3802
GSE41087_WT_VS_FOXP3_MUT_ANTI_CD3_CD28_STIM_CD4_TCELL_UP	126	0.188176	2.4639	0	0.00186506	0.582	3332	tags=48%, list=29%, signal=66%	20h	BI-3802
KEGG_LEISHMANIA_INFECTION	49	0.296356	2.46158	0	0.00190426	0.588	5519	tags=78%, list=48%, signal=149%	20h	BI-3802
GSE21670_UNTREATED_VS_TGFB_TREATED_STAT3_KO_CD4_TCELL_DN	136	0.176296	2.46015	0	0.00192834	0.591	2813	tags=42%, list=24%, signal=55%	20h	BI-3802
GSE18791_CTRL_VS_NEWCASTLE_VIRUS_DC_14H_DN	95	0.211783	2.46011	0	0.00192445	0.591	1577	tags=35%, list=14%, signal=40%	20h	BI-3802
GO_SINGLE_ORGANISM_CELL_ADHESION	228	0.138449	2.45976	0	0.00192486	0.592	5999	tags=66%, list=52%, signal=135%	20h	BI-3802
GO_REGULATION_OF_INTERLEUKIN_1_PRODUCTION	28	0.387498	2.45818	0	0.00195312	0.599	4175	tags=75%, list=36%, signal=118%	20h	BI-3802
GSE18791_CTRL_VS_NEWCASTLE_VIRUS_DC_16H_DN	109	0.204048	2.4576	0.00200803	0.00195345	0.6	1577	tags=34%, list=14%, signal=39%	20h	BI-3802
GSE14415_NATURAL_TREG_VS_TCONV_UP	104	0.209512	2.45695	0	0.00195165	0.6	6231	tags=75%, list=54%, signal=162%	20h	BI-3802
GSE21033_CTRL_VS_POLYIC_STIM_DC_6H_DN	102	0.209715	2.44962	0	0.0020582	0.619	5834	tags=72%, list=51%, signal=144%	20h	BI-3802
GO_NUCLEOTIDE_BINDING_DOMAIN_LEUCINE_RICH_REPEAT_CONTAINING_RECEPTOR_SIGNALING_PATHWAY	26	0.403457	2.44722	0	0.00210918	0.63	5538	tags=88%, list=48%, signal=170%	20h	BI-3802
GSE13522_WT_VS_IFNAR_KO_SKING_T_CRUZI_Y_STRAIN_INF_UP	110	0.19849	2.44712	0	0.00210917	0.63	2754	tags=44%, list=24%, signal=57%	20h	BI-3802
GSE21927_SPLEEN_C57BL6_VS_4T1_TUMOR_BALBC_MONOCYTES_UP	160	0.16544	2.44436	0	0.0021514	0.638	6383	tags=72%, list=56%, signal=159%	20h	BI-3802
GSE2706_UNSTIM_VS_8H_LPS_DC_DN	122	0.190865	2.44233	0	0.00217446	0.639	1879	tags=35%, list=16%, signal=42%	20h	BI-3802
GSE20727_H2O2_VS_ROS_INHIBITOR_TREATED_DC_DN	157	0.169008	2.4423	0.00212766	0.00217016	0.639	4963	tags=60%, list=43%, signal=104%	20h	BI-3802
GO_REGULATION_OF_INFLAMMATORY_RESPONSE	116	0.194468	2.44205	0	0.00217221	0.64	5216	tags=65%, list=45%, signal=117%	20h	BI-3802
GSE41867_DAY6_VS_DAY8_LCMV_CLONE13_EFFECTOR_CD8_TCELL_UP	126	0.1866	2.44109	0	0.00218671	0.644	4353	tags=56%, list=38%, signal=90%	20h	BI-3802
GO_DEFENSE_RESPONSE_TO_OTHER_ORGANISM	214	0.143125	2.4401	0	0.002195	0.645	1714	tags=29%, list=15%, signal=33%	20h	BI-3802
GO_RESPONSE_TO_CYTOKINE	384	0.109627	2.43864	0	0.00220968	0.649	3180	tags=38%, list=28%, signal=51%	20h	BI-3802
GSE32986_CURDLAN_LOWDOSE_VS_GMCSF_AND_CURDLAN_LOWDOSE_STIM_DC_UP	150	0.167231	2.43797	0	0.00221586	0.652	7218	tags=79%, list=63%, signal=211%	20h	BI-3802
GSE5455_EX_VIVO_VS_POST_24H_INCUBATION_MONOCYTES_FROM_TUMOR_BEARING_MOUSE_DN	137	0.175462	2.43649	0	0.00223234	0.654	4381	tags=55%, list=38%, signal=89%	20h	BI-3802
GSE7219_UNSTIM_VS_LPS_AND_ANTI_CD40_STIM_DC_UP	122	0.189896	2.4359	0	0.00224259	0.656	2926	tags=44%, list=25%, signal=59%	20h	BI-3802
GSE3920_IFNA_VS_IFNB_TREATED_ENDOTHELIAL_CELL_UP	98	0.207091	2.43405	0.00211416	0.00225677	0.659	4909	tags=63%, list=43%, signal=110%	20h	BI-3802
GSE23568_ID3_TRANSDUCED_VS_ID3_KO_CD8_TCELL_DN	153	0.166676	2.434	0	0.00225446	0.66	5469	tags=64%, list=48%, signal=121%	20h	BI-3802
GSE13485_CTRL_VS_DAY7_YF17D_VACCINE_PBMC_UP	102	0.204229	2.43294	0	0.0022831	0.664	4770	tags=62%, list=42%, signal=105%	20h	BI-3802
GSE21063_WT_VS_NFATC1_KO_3H_ANTI_IGM_STIM_BCELL_UP	97	0.209886	2.43162	0	0.00229717	0.666	3412	tags=51%, list=30%, signal=71%	20h	BI-3802
GSE22140_GERMFREE_VS_SPF_MOUSE_CD4_TCELL_UP	136	0.182363	2.43138	0	0.00230091	0.667	3420	tags=48%, list=30%, signal=67%	20h	BI-3802
GSE3039_NKT_CELL_VS_B1_BCELL_UP	133	0.180848	2.43107	0	0.00230266	0.667	4770	tags=59%, list=42%, signal=100%	20h	BI-3802
GO_REGULATION_OF_CELL_CELL_ADHESION	205	0.146387	2.42952	0	0.00231665	0.67	1766	tags=30%, list=15%, signal=35%	20h	BI-3802
GSE17974_IL4_AND_ANTI_IL12_VS_UNTREATED_72H_ACT_CD4_TCELL_DN	109	0.195438	2.42866	0	0.00232649	0.674	1675	tags=34%, list=15%, signal=39%	20h	BI-3802
GSE26343_UNSTIM_VS_LPS_STIM_MACROPHAGE_DN	161	0.164943	2.4274	0.00189036	0.00235449	0.679	7408	tags=81%, list=64%, signal=224%	20h	BI-3802
GO_REGULATION_OF_LEUKOCYTE_CHEMOTAXIS	31	0.365412	2.42507	0	0.00240682	0.687	2854	tags=61%, list=25%, signal=81%	20h	BI-3802
GSE25123_WT_VS_PPARG_KO_MACROPHAGE_ROSIGLITAZONE_STIM_DN	79	0.230581	2.42164	0.00201613	0.00244091	0.692	3331	tags=52%, list=29%, signal=73%	20h	BI-3802
GO_REGULATION_OF_HOMOTYPIC_CELL_CELL_ADHESION	170	0.160351	2.42033	0	0.00247467	0.697	1766	tags=31%, list=15%, signal=36%	20h	BI-3802
GSE22886_CD8_VS_CD4_NAIVE_TCELL_DN	101	0.207797	2.41803	0	0.00251455	0.703	5482	tags=68%, list=48%, signal=130%	20h	BI-3802
GSE28408_LY6G_POS_VS_NEG_DC_UP	155	0.170016	2.41783	0	0.00251577	0.705	5040	tags=61%, list=44%, signal=107%	20h	BI-3802
GSE32423_MEMORY_VS_NAIVE_CD8_TCELL_IL7_IL4_UP	68	0.244863	2.41675	0	0.00254128	0.711	3961	tags=59%, list=34%, signal=89%	20h	BI-3802
GSE5589_LPS_VS_LPS_AND_IL10_STIM_IL10_KO_MACROPHAGE_45MIN_UP	148	0.169829	2.41574	0	0.00257061	0.718	8243	tags=89%, list=72%, signal=309%	20h	BI-3802
GO_POSITIVE_REGULATION_OF_CELL_ACTIVATION	173	0.157944	2.41462	0	0.00258984	0.722	4189	tags=52%, list=36%, signal=81%	20h	BI-3802
GSE30083_SP3_VS_SP4_THYMOCYTE_DN	116	0.195881	2.41418	0	0.00258898	0.722	3417	tags=49%, list=30%, signal=69%	20h	BI-3802
GO_DIGESTIVE_SYSTEM_DEVELOPMENT	52	0.280623	2.41405	0	0.00258411	0.722	3860	tags=62%, list=34%, signal=92%	20h	BI-3802
GSE14350_IL2RB_KO_VS_WT_TEFF_UP	149	0.168882	2.41222	0	0.0025972	0.727	5718	tags=66%, list=50%, signal=131%	20h	BI-3802
GSE26495_NAIVE_VS_PD1HIGH_CD8_TCELL_DN	130	0.176794	2.41133	0	0.00261018	0.73	3824	tags=51%, list=33%, signal=75%	20h	BI-3802
GO_NEGATIVE_REGULATION_OF_CELL_ADHESION	113	0.194374	2.41069	0	0.00262123	0.733	2770	tags=43%, list=24%, signal=57%	20h	BI-3802
GSE2770_UNTREATED_VS_ACT_CD4_TCELL_2H_UP	142	0.177234	2.41067	0	0.00261831	0.733	3490	tags=48%, list=30%, signal=68%	20h	BI-3802
GSE15930_NAIVE_VS_24H_IN_VITRO_STIM_INFAB_CD8_TCELL_UP	133	0.177934	2.40987	0	0.00262325	0.735	5667	tags=67%, list=49%, signal=131%	20h	BI-3802
GSE2770_IL12_VS_TGFB_AND_IL12_TREATED_ACT_CD4_TCELL_48H_UP	132	0.179401	2.40775	0	0.00266578	0.74	4925	tags=61%, list=43%, signal=105%	20h	BI-3802
GO_B_CELL_RECEPTOR_SIGNALING_PATHWAY	38	0.323239	2.40751	0.00197628	0.00266669	0.74	2647	tags=55%, list=23%, signal=72%	20h	BI-3802
GSE21360_PRIMARY_VS_QUATERNARY_MEMORY_CD8_TCELL_UP	98	0.202098	2.40721	0	0.00266758	0.74	2152	tags=39%, list=19%, signal=47%	20h	BI-3802
GSE22601_IMMATURE_CD4_SINGLE_POSITIVE_VS_DOUBLE_POSITIVE_THYMOCYTE_DN	153	0.167218	2.40626	0	0.00268612	0.745	4036	tags=52%, list=35%, signal=79%	20h	BI-3802
GO_REGULATION_OF_DEFENSE_RESPONSE	424	0.101992	2.40188	0	0.00276565	0.752	6160	tags=63%, list=54%, signal=132%	20h	BI-3802
GSE32901_TH1_VS_TH17_ENRICHED_CD4_TCELL_UP	137	0.177293	2.40183	0	0.00276249	0.752	7044	tags=79%, list=61%, signal=201%	20h	BI-3802
GSE3039_CD4_TCELL_VS_NKT_CELL_UP	159	0.166075	2.40134	0	0.00276922	0.753	5994	tags=69%, list=52%, signal=141%	20h	BI-3802
GO_CELLULAR_RESPONSE_TO_CYTOKINE_STIMULUS	312	0.117363	2.39472	0	0.0028969	0.771	3180	tags=39%, list=28%, signal=53%	20h	BI-3802
GSE5542_UNTREATED_VS_IFNG_TREATED_EPITHELIAL_CELLS_6H_DN	157	0.167762	2.39397	0	0.00290513	0.772	6514	tags=73%, list=57%, signal=167%	20h	BI-3802
GO_POSITIVE_REGULATION_OF_T_CELL_PROLIFERATION	50	0.288077	2.39341	0	0.00291726	0.774	1759	tags=44%, list=15%, signal=52%	20h	BI-3802
GSE1460_INTRATHYMIC_T_PROGENITOR_VS_NAIVE_CD4_TCELL_ADULT_BLOOD_DN	127	0.179979	2.3934	0	0.00291194	0.774	5825	tags=69%, list=51%, signal=137%	20h	BI-3802
GSE9988_LPS_VS_LPS_AND_ANTI_TREM1_MONOCYTE_UP	146	0.172475	2.39196	0	0.0029318	0.778	5991	tags=69%, list=52%, signal=143%	20h	BI-3802
GO_POSITIVE_REGULATION_OF_RESPONSE_TO_EXTERNAL_STIMULUS	127	0.178896	2.38962	0	0.00297668	0.788	5204	tags=63%, list=45%, signal=114%	20h	BI-3802
GSE5542_UNTREATED_VS_IFNA_TREATED_EPITHELIAL_CELLS_6H_UP	122	0.186496	2.3892	0	0.00297512	0.788	4189	tags=55%, list=36%, signal=86%	20h	BI-3802
GSE37416_0H_VS_48H_F_TULARENSIS_LVS_NEUTROPHIL_UP	150	0.167743	2.38862	0	0.00297746	0.789	5527	tags=65%, list=48%, signal=123%	20h	BI-3802
GSE5455_HEALTHY_VS_TUMOR_BEARING_MOUSE_SPLEEN_MONOCYTE_DN	128	0.180484	2.38561	0	0.00303165	0.796	4591	tags=58%, list=40%, signal=95%	20h	BI-3802
GSE21546_ELK1_KO_VS_SAP1A_KO_AND_ELK1_KO_DP_THYMOCYTES_UP	122	0.180971	2.38478	0	0.00304934	0.798	3310	tags=47%, list=29%, signal=65%	20h	BI-3802
GO_NEGATIVE_REGULATION_OF_TUMOR_NECROSIS_FACTOR_SUPERFAMILY_CYTOKINE_PRODUCTION	22	0.418437	2.38045	0	0.00314144	0.81	4079	tags=77%, list=36%, signal=120%	20h	BI-3802
GSE22886_NAIVE_VS_IGG_IGA_MEMORY_BCELL_UP	125	0.181779	2.38009	0	0.0031454	0.81	2621	tags=41%, list=23%, signal=52%	20h	BI-3802
GSE14415_INDUCED_TREG_VS_TCONV_DN	105	0.199674	2.3795	0	0.00314921	0.81	3416	tags=50%, list=30%, signal=70%	20h	BI-3802
GO_REGULATION_OF_LEUKOCYTE_MEDIATED_IMMUNITY	91	0.215165	2.3792	0	0.00315116	0.811	6006	tags=74%, list=52%, signal=153%	20h	BI-3802
GSE14308_INDUCED_VS_NATURAL_TREG_DN	158	0.166061	2.37811	0	0.00317397	0.813	7571	tags=82%, list=66%, signal=238%	20h	BI-3802
GSE360_T_GONDII_VS_B_MALAYI_HIGH_DOSE_MAC_DN	136	0.178939	2.37692	0	0.00320058	0.815	5571	tags=66%, list=48%, signal=127%	20h	BI-3802
GSE40068_CXCR5POS_BCL6POS_TFH_VS_CXCR5NEG_BCL6NEG_CD4_TCELL_DN	134	0.172202	2.3759	0	0.00321951	0.818	3274	tags=46%, list=28%, signal=63%	20h	BI-3802
GSE40273_GATA1_KO_VS_WT_TREG_DN	166	0.158089	2.37273	0	0.00328368	0.824	5615	tags=64%, list=49%, signal=124%	20h	BI-3802
GSE26343_WT_VS_NFAT5_KO_MACROPHAGE_LPS_STIM_DN	154	0.163572	2.3687	0	0.00339484	0.833	7098	tags=78%, list=62%, signal=201%	20h	BI-3802
GSE37534_UNTREATED_VS_PIOGLITAZONE_TREATED_CD4_TCELL_PPARG1_AND_FOXP3_TRASDUCED_DN	138	0.172308	2.36791	0	0.00340565	0.833	7951	tags=86%, list=69%, signal=277%	20h	BI-3802
GSE17974_CTRL_VS_ACT_IL4_AND_ANTI_IL12_48H_CD4_TCELL_UP	118	0.185022	2.36601	0	0.00344472	0.839	6269	tags=73%, list=55%, signal=159%	20h	BI-3802
GSE13522_CTRL_VS_T_CRUZI_Y_STRAIN_INF_SKIN_IFNAR_KO_UP	122	0.181659	2.36559	0	0.0034405	0.839	3208	tags=46%, list=28%, signal=63%	20h	BI-3802
GSE21360_NAIVE_VS_PRIMARY_MEMORY_CD8_TCELL_UP	97	0.198149	2.3649	0.00204918	0.00345514	0.841	1532	tags=33%, list=13%, signal=38%	20h	BI-3802
GSE13522_CTRL_VS_T_CRUZI_Y_STRAIN_INF_SKIN_IFNAR_KO_DN	122	0.18029	2.36489	0	0.00344906	0.841	3977	tags=52%, list=35%, signal=79%	20h	BI-3802
GSE10240_CTRL_VS_IL22_STIM_PRIMARY_BRONCHIAL_EPITHELIAL_CELLS_UP	127	0.1819	2.36469	0	0.00344868	0.841	3089	tags=45%, list=27%, signal=61%	20h	BI-3802
GO_REGULATION_OF_HEMOPOIESIS	178	0.156338	2.36428	0	0.00344818	0.841	3330	tags=44%, list=29%, signal=62%	20h	BI-3802
GO_NEGATIVE_REGULATION_OF_INFLAMMATORY_RESPONSE	44	0.29692	2.36245	0	0.0034944	0.844	3390	tags=59%, list=30%, signal=84%	20h	BI-3802
GSE557_CIITA_KO_VS_I_AB_KO_DC_UP	143	0.171043	2.36182	0	0.00350679	0.846	3763	tags=50%, list=33%, signal=73%	20h	BI-3802
GSE7219_WT_VS_NIK_NFKB2_KO_DC_DN	136	0.176069	2.35945	0	0.00356575	0.848	3238	tags=46%, list=28%, signal=63%	20h	BI-3802
GO_PHAGOCYTOSIS	115	0.186828	2.35666	0	0.00361331	0.852	4568	tags=58%, list=40%, signal=96%	20h	BI-3802
GSE36392_TYPE_2_MYELOID_VS_NEUTROPHIL_IL25_TREATED_LUNG_UP	121	0.185114	2.35398	0	0.00368489	0.859	3497	tags=49%, list=30%, signal=69%	20h	BI-3802
GSE46468_LUNG_INNATE_LYMPHOID_CELL_VS_SPLEEN_CD4_TCELL_UP	170	0.159395	2.35148	0	0.00372456	0.864	8806	tags=92%, list=77%, signal=390%	20h	BI-3802
GSE2706_UNSTIM_VS_8H_R848_DC_DN	106	0.198455	2.35023	0	0.00374382	0.867	3268	tags=48%, list=28%, signal=67%	20h	BI-3802
GSE14000_UNSTIM_VS_4H_LPS_DC_DN	123	0.184091	2.34998	0	0.00374467	0.867	2764	tags=42%, list=24%, signal=55%	20h	BI-3802
GO_REGULATION_OF_VESICLE_MEDIATED_TRANSPORT	268	0.12891	2.34918	0	0.00376212	0.871	7127	tags=75%, list=62%, signal=192%	20h	BI-3802
GSE19825_CD24LOW_VS_IL2RA_HIGH_DAY3_EFF_CD8_TCELL_UP	142	0.167952	2.34764	0	0.00380341	0.877	3919	tags=51%, list=34%, signal=76%	20h	BI-3802
GSE13522_WT_VS_IFNAR_KO_SKIN_DN	108	0.191413	2.34488	0	0.00385914	0.88	4842	tags=61%, list=42%, signal=105%	20h	BI-3802
GSE45365_CD8A_DC_VS_CD11B_DC_IFNAR_KO_MCMV_INFECTION_DN	60	0.256212	2.34394	0	0.00388741	0.882	3773	tags=58%, list=33%, signal=86%	20h	BI-3802
GSE36009_UNSTIM_VS_LPS_STIM_DC_UP	131	0.17074	2.3439	0	0.00388074	0.882	3673	tags=49%, list=32%, signal=71%	20h	BI-3802
GSE3982_EOSINOPHIL_VS_TH2_UP	130	0.178264	2.34324	0	0.00389047	0.884	4426	tags=56%, list=39%, signal=90%	20h	BI-3802
GSE3982_EOSINOPHIL_VS_TH1_UP	120	0.182938	2.34217	0.00199601	0.00390746	0.885	4813	tags=60%, list=42%, signal=102%	20h	BI-3802
GO_REGULATION_OF_ALPHA_BETA_T_CELL_ACTIVATION	37	0.326233	2.34216	0	0.00390079	0.885	2784	tags=57%, list=24%, signal=75%	20h	BI-3802
GSE37532_WT_VS_PPARG_KO_LN_TREG_UP	143	0.169258	2.34013	0	0.00394682	0.888	5792	tags=67%, list=50%, signal=134%	20h	BI-3802
GSE3720_UNSTIM_VS_LPS_STIM_VD2_GAMMADELTA_TCELL_DN	59	0.256395	2.34012	0	0.00394011	0.888	4079	tags=61%, list=36%, signal=94%	20h	BI-3802
GO_POSITIVE_REGULATION_OF_NUCLEOTIDE_METABOLIC_PROCESS	47	0.290195	2.33974	0	0.00394606	0.889	2790	tags=53%, list=24%, signal=70%	20h	BI-3802
GSE21546_WT_VS_SAP1A_KO_DP_THYMOCYTES_UP	120	0.184367	2.33896	0.0019305	0.00395726	0.89	7765	tags=86%, list=68%, signal=262%	20h	BI-3802
GSE2935_UV_INACTIVATED_VS_LIVE_SENDAI_VIRUS_INF_MACROPHAGE_UP	110	0.19305	2.33802	0	0.00398843	0.895	3756	tags=52%, list=33%, signal=76%	20h	BI-3802
GSE2128_CTRL_VS_MIMETOPE_NEGATIVE_SELECTION_DP_THYMOCYTE_NOD_UP	107	0.19221	2.33712	0	0.00400863	0.896	3395	tags=49%, list=30%, signal=68%	20h	BI-3802
GSE35825_UNTREATED_VS_IFNG_STIM_MACROPHAGE_DN	158	0.157584	2.33445	0	0.00407523	0.897	7158	tags=78%, list=62%, signal=204%	20h	BI-3802
GSE15624_CTRL_VS_3H_HALOFUGINONE_TREATED_CD4_TCELL_UP	123	0.178478	2.33254	0	0.00411671	0.901	5350	tags=64%, list=47%, signal=119%	20h	BI-3802
GSE9988_LOW_LPS_VS_VEHICLE_TREATED_MONOCYTE_DN	172	0.14865	2.33165	0	0.00412956	0.901	4596	tags=55%, list=40%, signal=90%	20h	BI-3802
GSE2124_CTRL_VS_LYMPHOTOXIN_BETA_TREATED_MLN_UP	85	0.220847	2.32909	0	0.00420286	0.905	3428	tags=52%, list=30%, signal=73%	20h	BI-3802
GSE37533_PPARG1_FOXP3_VS_FOXP3_TRANSDUCED_CD4_TCELL_DN	138	0.168965	2.32641	0.00194553	0.00425449	0.906	8322	tags=89%, list=72%, signal=319%	20h	BI-3802
GSE3982_MAST_CELL_VS_NKCELL_DN	103	0.193019	2.3255	0.00193798	0.00427414	0.908	2821	tags=44%, list=25%, signal=57%	20h	BI-3802
GSE24634_NAIVE_CD4_TCELL_VS_DAY5_IL4_CONV_TREG_UP	145	0.171329	2.32548	0	0.0042688	0.908	5187	tags=62%, list=45%, signal=112%	20h	BI-3802
GSE5679_PPARG_LIGAND_ROSIGLITAZONE_VS_RARA_AGONIST_AM580_TREATED_DC_DN	145	0.172204	2.32427	0.00197239	0.00429878	0.91	5811	tags=68%, list=51%, signal=135%	20h	BI-3802
GO_RESPONSE_TO_BIOTIC_STIMULUS	424	0.0964398	2.32059	0.00199203	0.00440666	0.916	1723	tags=24%, list=15%, signal=28%	20h	BI-3802
KEGG_NEUROACTIVE_LIGAND_RECEPTOR_INTERACTION	38	0.313078	2.31839	0.00193424	0.00448386	0.923	2461	tags=53%, list=21%, signal=67%	20h	BI-3802
GSE13547_WT_VS_ZFX_KO_BCELL_ANTI_IGM_STIM_12H_DN	94	0.207135	2.31683	0	0.00451351	0.925	5217	tags=66%, list=45%, signal=120%	20h	BI-3802
GO_NEGATIVE_REGULATION_OF_BLOOD_PRESSURE	17	0.466702	2.31653	0	0.00451307	0.925	3431	tags=76%, list=30%, signal=109%	20h	BI-3802
GO_POSITIVE_REGULATION_OF_INTERLEUKIN_6_PRODUCTION	34	0.33668	2.31604	0	0.00451786	0.925	1887	tags=50%, list=16%, signal=60%	20h	BI-3802
GO_B_CELL_MEDIATED_IMMUNITY	47	0.281614	2.31538	0.00390625	0.00453504	0.925	4355	tags=66%, list=38%, signal=106%	20h	BI-3802
GSE37532_WT_VS_PPARG_KO_VISCERAL_ADIPOSE_TISSUE_TCONV_UP	143	0.167014	2.31402	0	0.00456963	0.926	6862	tags=76%, list=60%, signal=187%	20h	BI-3802
GSE19401_UNSTIM_VS_RETINOIC_ACID_AND_PAM2CSK4_STIM_FOLLICULAR_DC_DN	139	0.172053	2.31377	0	0.0045709	0.926	4163	tags=53%, list=36%, signal=82%	20h	BI-3802
GSE39820_CTRL_VS_IL1B_IL6_CD4_TCELL_DN	133	0.171456	2.31372	0	0.00456688	0.926	7382	tags=81%, list=64%, signal=224%	20h	BI-3802
GSE41176_UNSTIM_VS_ANTI_IGM_STIM_BCELL_3H_DN	161	0.157871	2.31318	0	0.00457694	0.928	4348	tags=53%, list=38%, signal=85%	20h	BI-3802
GSE10240_IL17_VS_IL17_AND_IL22_STIM_PRIMARY_BRONCHIAL_EPITHELIAL_CELLS_DN	105	0.192547	2.31281	0.00194932	0.0045764	0.929	6780	tags=78%, list=59%, signal=189%	20h	BI-3802
KEGG_B_CELL_RECEPTOR_SIGNALING_PATHWAY	67	0.238127	2.3118	0.00399202	0.00459324	0.93	6025	tags=76%, list=52%, signal=159%	20h	BI-3802
GSE44649_NAIVE_VS_ACTIVATED_CD8_TCELL_UP	158	0.15992	2.3107	0	0.00461685	0.931	4659	tags=56%, list=41%, signal=93%	20h	BI-3802
GO_POSITIVE_REGULATION_OF_SEQUENCE_SPECIFIC_DNA_BINDING_TRANSCRIPTION_FACTOR_ACTIVITY	149	0.161771	2.3102	0	0.0046283	0.932	3331	tags=45%, list=29%, signal=63%	20h	BI-3802
GSE2770_UNTREATED_VS_TGFB_AND_IL4_TREATED_ACT_CD4_TCELL_2H_DN	160	0.159328	2.30854	0.00189753	0.00467086	0.935	6165	tags=69%, list=54%, signal=148%	20h	BI-3802
GSE24634_TEFF_VS_TCONV_DAY7_IN_CULTURE_DN	122	0.17749	2.30787	0	0.0046908	0.936	5139	tags=62%, list=45%, signal=112%	20h	BI-3802
GSE16450_IMMATURE_VS_MATURE_NEURON_CELL_LINE_6H_IFNA_STIM_UP	99	0.193981	2.30406	0.00205761	0.00481094	0.941	4753	tags=61%, list=41%, signal=102%	20h	BI-3802
GSE4984_UNTREATED_VS_GALECTIN1_TREATED_DC_UP	127	0.173897	2.30401	0	0.00480316	0.941	6256	tags=72%, list=54%, signal=156%	20h	BI-3802
GSE34156_NOD2_LIGAND_VS_TLR1_TLR2_LIGAND_6H_TREATED_MONOCYTE_DN	106	0.194447	2.30313	0.00201207	0.0048299	0.944	3964	tags=54%, list=34%, signal=81%	20h	BI-3802
GSE40666_WT_VS_STAT4_KO_CD8_TCELL_WITH_IFNA_STIM_90MIN_UP	146	0.164824	2.30224	0	0.00486307	0.946	5763	tags=66%, list=50%, signal=132%	20h	BI-3802
GSE36392_TYPE_2_MYELOID_VS_EOSINOPHIL_IL25_TREATED_LUNG_DN	125	0.177211	2.30202	0	0.00487062	0.948	4879	tags=60%, list=42%, signal=103%	20h	BI-3802
GSE27786_LIN_NEG_VS_NEUTROPHIL_DN	150	0.156173	2.30146	0	0.00488322	0.949	6271	tags=70%, list=55%, signal=152%	20h	BI-3802
GSE40273_EOS_KO_VS_WT_TREG_DN	163	0.155292	2.30083	0.002079	0.00489762	0.95	5994	tags=67%, list=52%, signal=139%	20h	BI-3802
GSE6269_STAPH_AUREUS_VS_STREP_PNEUMO_INF_PBMC_DN	132	0.173154	2.30077	0	0.00488977	0.95	5083	tags=61%, list=44%, signal=109%	20h	BI-3802
GO_POSITIVE_REGULATION_OF_LEUKOCYTE_PROLIFERATION	72	0.237199	2.29949	0.00194553	0.00491766	0.951	1759	tags=39%, list=15%, signal=46%	20h	BI-3802
GO_POSITIVE_REGULATION_OF_INTERLEUKIN_10_PRODUCTION	17	0.464184	2.29595	0	0.00504736	0.954	2784	tags=71%, list=24%, signal=93%	20h	BI-3802
GSE37534_UNTREATED_VS_ROSIGLITAZONE_TREATED_CD4_TCELL_PPARG1_AND_FOXP3_TRASDUCED_DN	128	0.174213	2.29354	0.00205761	0.00511049	0.955	3226	tags=45%, list=28%, signal=62%	20h	BI-3802
GSE42021_TREG_VS_TCONV_PLN_UP	123	0.178553	2.29294	0	0.00512766	0.956	4415	tags=56%, list=38%, signal=90%	20h	BI-3802
GSE14000_4H_VS_16H_LPS_DC_TRANSLATED_RNA_UP	132	0.171021	2.28981	0	0.0052227	0.959	2757	tags=41%, list=24%, signal=53%	20h	BI-3802
GSE37533_PPARG1_FOXP3_VS_PPARG2_FOXP3_TRANSDUCED_CD4_TCELL_PIOGLITAZONE_TREATED_DN	137	0.164289	2.28644	0.0021322	0.00532241	0.962	5682	tags=66%, list=49%, signal=128%	20h	BI-3802
GSE37533_PPARG1_FOXP3_VS_FOXP3_TRANSDUCED_CD4_TCELL_PIOGLITAZONE_TREATED_UP	133	0.167696	2.28422	0	0.00539509	0.964	8375	tags=89%, list=73%, signal=326%	20h	BI-3802
GSE411_100MIN_VS_400MIN_IL6_STIM_MACROPHAGE_UP	152	0.159105	2.28217	0.00195312	0.00545549	0.966	8400	tags=89%, list=73%, signal=326%	20h	BI-3802
GSE360_L_DONOVANI_VS_L_MAJOR_MAC_DN	113	0.19013	2.28158	0	0.00546364	0.967	5462	tags=66%, list=48%, signal=125%	20h	BI-3802
GSE15930_NAIVE_VS_24H_IN_VITRO_STIM_IL12_CD8_TCELL_UP	141	0.168342	2.28068	0	0.00549356	0.97	5667	tags=66%, list=49%, signal=129%	20h	BI-3802
GSE21033_CTRL_VS_POLYIC_STIM_DC_12H_UP	119	0.18365	2.28034	0	0.00549995	0.97	2835	tags=43%, list=25%, signal=56%	20h	BI-3802
GSE24671_CTRL_VS_BAKIMULC_INFECTED_MOUSE_SPLENOCYTES_UP	168	0.149276	2.27831	0	0.0055663	0.972	6858	tags=74%, list=60%, signal=182%	20h	BI-3802
GSE7852_TREG_VS_TCONV_DN	130	0.172501	2.27749	0	0.00559102	0.973	4845	tags=59%, list=42%, signal=101%	20h	BI-3802
GSE37532_WT_VS_PPARG_KO_LN_TREG_DN	21	0.408991	2.27616	0	0.00562896	0.973	1874	tags=57%, list=16%, signal=68%	20h	BI-3802
GSE3982_EFF_MEMORY_CD4_TCELL_VS_TH2_UP	108	0.185234	2.27431	0	0.00569325	0.975	6189	tags=72%, list=54%, signal=155%	20h	BI-3802
GSE45881_CXCR6HI_VS_CXCR1LO_COLONIC_LAMINA_PROPRIA_DN	165	0.150672	2.27411	0	0.00569598	0.975	5117	tags=59%, list=45%, signal=106%	20h	BI-3802
GSE3565_CTRL_VS_LPS_INJECTED_DUSP1_KO_SPLENOCYTES_UP	98	0.19796	2.27399	0	0.00569038	0.975	5482	tags=67%, list=48%, signal=128%	20h	BI-3802
GSE36476_YOUNG_VS_OLD_DONOR_MEMORY_CD4_TCELL_72H_TSST_ACT_DN	136	0.164722	2.27189	0	0.00574441	0.976	5310	tags=63%, list=46%, signal=115%	20h	BI-3802
GSE3920_IFNA_VS_IFNG_TREATED_FIBROBLAST_UP	114	0.180884	2.26883	0	0.00586107	0.977	4291	tags=55%, list=37%, signal=87%	20h	BI-3802
KEGG_LEUKOCYTE_TRANSENDOTHELIAL_MIGRATION	73	0.220849	2.26714	0	0.00595265	0.977	6764	tags=81%, list=59%, signal=195%	20h	BI-3802
GSE20715_0H_VS_48H_OZONE_TLR4_KO_LUNG_UP	116	0.180158	2.26651	0	0.00596982	0.977	2011	tags=35%, list=18%, signal=42%	20h	BI-3802
GSE17186_NAIVE_VS_CD21LOW_TRANSITIONAL_BCELL_CORD_BLOOD_UP	158	0.155602	2.2664	0.00201613	0.0059638	0.977	3908	tags=49%, list=34%, signal=74%	20h	BI-3802
GSE4984_UNTREATED_VS_GALECTIN1_TREATED_DC_DN	144	0.167199	2.26542	0	0.00599076	0.977	3448	tags=47%, list=30%, signal=66%	20h	BI-3802
GO_LYMPHOCYTE_DIFFERENTIATION	123	0.177216	2.26418	0	0.00602095	0.977	5738	tags=67%, list=50%, signal=133%	20h	BI-3802
GSE3982_DC_VS_BCELL_DN	151	0.159315	2.26412	0.00197628	0.00601167	0.977	2682	tags=39%, list=23%, signal=50%	20h	BI-3802
GO_POSITIVE_REGULATION_OF_CYTOKINE_PRODUCTION	201	0.137609	2.2633	0.00199601	0.0060433	0.979	3133	tags=41%, list=27%, signal=55%	20h	BI-3802
GSE18281_CORTEX_VS_MEDULLA_THYMUS_DN	126	0.171129	2.26061	0.00404858	0.00612398	0.98	6535	tags=74%, list=57%, signal=169%	20h	BI-3802
GSE24292_WT_VS_PPARG_KO_MACROPHAGE_DN	148	0.15681	2.25988	0	0.00614563	0.981	4276	tags=53%, list=37%, signal=83%	20h	BI-3802
GSE360_CTRL_VS_L_DONOVANI_DC_DN	104	0.187746	2.25699	0	0.00625195	0.982	2612	tags=41%, list=23%, signal=53%	20h	BI-3802
GSE9509_LPS_VS_LPS_AND_IL10_STIM_IL10_KO_MACROPHAGE_20MIN_UP	70	0.230898	2.25573	0.0019305	0.00630425	0.982	4092	tags=59%, list=36%, signal=90%	20h	BI-3802
GO_PROTEIN_LOCALIZATION_TO_MEMBRANE	272	0.119965	2.25458	0.0039604	0.00634316	0.982	5750	tags=62%, list=50%, signal=121%	20h	BI-3802
GSE6269_HEALTHY_VS_FLU_INF_PBMC_UP	143	0.162098	2.2542	0.00191571	0.00634643	0.982	4668	tags=57%, list=41%, signal=94%	20h	BI-3802
GSE6674_PL2_3_VS_ANTI_IGM_AND_CPG_STIM_BCELL_DN	152	0.157016	2.25418	0	0.00633677	0.982	5400	tags=63%, list=47%, signal=116%	20h	BI-3802
GO_REGULATION_OF_MAST_CELL_ACTIVATION_INVOLVED_IN_IMMUNE_RESPONSE	21	0.401941	2.25272	0	0.00641115	0.982	2502	tags=62%, list=22%, signal=79%	20h	BI-3802
GSE29618_PDC_VS_MDC_DN	132	0.166046	2.25035	0	0.00651276	0.985	1856	tags=33%, list=16%, signal=38%	20h	BI-3802
GSE5542_UNTREATED_VS_IFNG_TREATED_EPITHELIAL_CELLS_24H_UP	133	0.166458	2.24907	0.00198413	0.00655267	0.985	3292	tags=45%, list=29%, signal=62%	20h	BI-3802
GSE21670_IL6_VS_TGFB_AND_IL6_TREATED_STAT3_KO_CD4_TCELL_DN	137	0.167388	2.24859	0	0.00656045	0.985	4892	tags=59%, list=43%, signal=102%	20h	BI-3802
GSE3920_UNTREATED_VS_IFNG_TREATED_FIBROBLAST_DN	106	0.184426	2.24839	0	0.00656023	0.985	6246	tags=73%, list=54%, signal=158%	20h	BI-3802
GSE3982_NEUTROPHIL_VS_TH1_UP	128	0.167565	2.24793	0	0.00657599	0.985	3122	tags=44%, list=27%, signal=59%	20h	BI-3802
GSE26343_WT_VS_NFAT5_KO_MACROPHAGE_DN	132	0.168063	2.2474	0.00589391	0.0065853	0.985	3574	tags=48%, list=31%, signal=68%	20h	BI-3802
GSE3994_WT_VS_PAC1_KO_ACTIVATED_MAST_CELL_DN	145	0.162107	2.24577	0.0040404	0.00663598	0.985	6401	tags=72%, list=56%, signal=160%	20h	BI-3802
GSE17721_POLYIC_VS_CPG_6H_BMDC_UP	164	0.151014	2.24563	0	0.00663401	0.985	3333	tags=44%, list=29%, signal=61%	20h	BI-3802
GSE9509_LPS_VS_LPS_AND_IL10_STIM_IL10_KO_MACROPHAGE_10MIN_UP	96	0.198652	2.24525	0.00412371	0.00663995	0.985	2164	tags=39%, list=19%, signal=47%	20h	BI-3802
GSE13485_DAY7_VS_DAY21_YF17D_VACCINE_PBMC_UP	125	0.172678	2.24505	0	0.006638	0.985	2081	tags=35%, list=18%, signal=43%	20h	BI-3802
GO_STAT_CASCADE	24	0.387493	2.24372	0.00207039	0.0066695	0.985	5131	tags=83%, list=45%, signal=150%	20h	BI-3802
GO_NEGATIVE_REGULATION_OF_IMMUNE_RESPONSE	63	0.242804	2.24285	0	0.00669113	0.985	5614	tags=73%, list=49%, signal=142%	20h	BI-3802
GSE19888_ADENOSINE_A3R_INH_VS_ACT_IN_MAST_CELL_DN	100	0.190404	2.24266	0	0.00668743	0.985	2771	tags=43%, list=24%, signal=56%	20h	BI-3802
GSE24142_EARLY_THYMIC_PROGENITOR_VS_DN3_THYMOCYTE_ADULT_UP	125	0.171256	2.24235	0.00205339	0.00668693	0.985	4579	tags=57%, list=40%, signal=93%	20h	BI-3802
GSE3982_BCELL_VS_BASOPHIL_DN	98	0.192778	2.2413	0	0.00672618	0.985	6479	tags=76%, list=56%, signal=172%	20h	BI-3802
GSE32986_GMCSF_VS_GMCSF_AND_CURDLAN_LOWDOSE_STIM_DC_DN	125	0.171076	2.24096	0	0.00673191	0.985	3478	tags=47%, list=30%, signal=67%	20h	BI-3802
GO_WOUND_HEALING	224	0.128962	2.23971	0.00205761	0.0067692	0.986	4445	tags=51%, list=39%, signal=82%	20h	BI-3802
GSE22886_NAIVE_CD4_TCELL_VS_DC_UP	142	0.162173	2.23922	0.00191571	0.00678113	0.986	3580	tags=47%, list=31%, signal=68%	20h	BI-3802
GO_POSITIVE_REGULATION_OF_LEUKOCYTE_DIFFERENTIATION	75	0.218187	2.23916	0.00209205	0.00677266	0.986	3330	tags=51%, list=29%, signal=71%	20h	BI-3802
GSE40274_CTRL_VS_FOXP3_AND_EOS_TRANSDUCED_ACTIVATED_CD4_TCELL_UP	120	0.174978	2.23539	0.00193798	0.00692413	0.987	3946	tags=52%, list=34%, signal=78%	20h	BI-3802
GSE28737_BCL6_HET_VS_BCL6_KO_MARGINAL_ZONE_BCELL_UP	88	0.201265	2.23341	0.00389105	0.00700788	0.988	5016	tags=64%, list=44%, signal=112%	20h	BI-3802
GSE18791_CTRL_VS_NEWCASTLE_VIRUS_DC_10H_DN	130	0.16443	2.2317	0	0.00707427	0.988	3169	tags=44%, list=28%, signal=60%	20h	BI-3802
GO_REGULATION_OF_INTERLEUKIN_10_PRODUCTION	24	0.387799	2.23087	0.002079	0.00709828	0.988	4170	tags=75%, list=36%, signal=117%	20h	BI-3802
GSE25088_WT_VS_STAT6_KO_MACROPHAGE_ROSIGLITAZONE_STIM_DN	140	0.159125	2.22962	0	0.00714838	0.988	5169	tags=61%, list=45%, signal=109%	20h	BI-3802
GSE29164_DAY3_VS_DAY7_UNTREATED_MELANOMA_UP	141	0.161774	2.22884	0.00201207	0.0071845	0.988	5986	tags=68%, list=52%, signal=140%	20h	BI-3802
GSE33425_CD161_INT_VS_NEG_CD8_TCELL_DN	168	0.148992	2.22821	0	0.00720045	0.988	5083	tags=59%, list=44%, signal=104%	20h	BI-3802
GSE27786_LIN_NEG_VS_MONO_MAC_DN	133	0.165354	2.22783	0.00192678	0.00721015	0.988	6501	tags=73%, list=57%, signal=166%	20h	BI-3802
GSE40666_WT_VS_STAT1_KO_CD8_TCELL_UP	138	0.162323	2.22646	0	0.00726157	0.989	5400	tags=63%, list=47%, signal=118%	20h	BI-3802
GSE11924_TFH_VS_TH2_CD4_TCELL_UP	170	0.146919	2.22537	0	0.007299	0.989	5703	tags=64%, list=50%, signal=125%	20h	BI-3802
GO_LEUKOCYTE_MEDIATED_IMMUNITY	92	0.198565	2.22531	0	0.00729148	0.989	4355	tags=58%, list=38%, signal=92%	20h	BI-3802
GSE10239_KLRG1INT_VS_KLRG1HIGH_EFF_CD8_TCELL_DN	135	0.163814	2.22425	0	0.00733189	0.989	6650	tags=74%, list=58%, signal=174%	20h	BI-3802
GSE13522_CTRL_VS_T_CRUZI_Y_STRAIN_INF_SKIN_BALBC_MOUSE_DN	67	0.22943	2.22208	0.00210526	0.0074382	0.99	2523	tags=45%, list=22%, signal=57%	20h	BI-3802
GSE23568_ID3_KO_VS_WT_CD8_TCELL_DN	160	0.149823	2.22161	0	0.00745059	0.99	4621	tags=55%, list=40%, signal=91%	20h	BI-3802
GSE12366_PLASMA_CELL_VS_MEMORY_BCELL_DN	172	0.144869	2.22139	0.00203252	0.0074552	0.991	4906	tags=57%, list=43%, signal=98%	20h	BI-3802
GSE21360_NAIVE_VS_TERTIARY_MEMORY_CD8_TCELL_UP	127	0.166048	2.22108	0	0.00746275	0.991	8607	tags=91%, list=75%, signal=360%	20h	BI-3802
GSE7852_TREG_VS_TCONV_THYMUS_DN	122	0.170252	2.21933	0	0.00753775	0.991	5598	tags=66%, list=49%, signal=127%	20h	BI-3802
GSE8685_IL2_STARVED_VS_IL2_ACT_IL2_STARVED_CD4_TCELL_UP	160	0.149349	2.21929	0	0.0075269	0.991	7068	tags=76%, list=62%, signal=195%	20h	BI-3802
GSE24142_DN2_VS_DN3_THYMOCYTE_FETAL_DN	123	0.174965	2.21896	0	0.00754049	0.991	5857	tags=68%, list=51%, signal=138%	20h	BI-3802
GSE18791_CTRL_VS_NEWCASTLE_VIRUS_DC_6H_DN	138	0.16538	2.21641	0.00203252	0.0076484	0.994	1119	tags=26%, list=10%, signal=29%	20h	BI-3802
GSE43863_DAY6_EFF_VS_DAY150_MEM_TFH_CD4_TCELL_UP	140	0.162675	2.21623	0	0.00764815	0.994	3159	tags=44%, list=27%, signal=59%	20h	BI-3802
GO_FC_GAMMA_RECEPTOR_SIGNALING_PATHWAY	66	0.233981	2.21442	0	0.00773431	0.996	6901	tags=83%, list=60%, signal=207%	20h	BI-3802
GSE7768_OVA_WITH_LPS_VS_OVA_WITH_MPL_IMMUNIZED_MOUSE_WHOLE_SPLEEN_6H_DN	122	0.167028	2.21345	0.0040404	0.00777175	0.996	6859	tags=76%, list=60%, signal=187%	20h	BI-3802
GO_REGULATION_OF_INTERLEUKIN_1_BETA_PRODUCTION	24	0.387363	2.21187	0	0.00782273	0.996	4175	tags=75%, list=36%, signal=118%	20h	BI-3802
GSE39110_UNTREATED_VS_IL2_TREATED_CD8_TCELL_DAY3_POST_IMMUNIZATION_UP	132	0.16491	2.21159	0.00199203	0.00782668	0.996	5873	tags=67%, list=51%, signal=136%	20h	BI-3802
GSE7460_TCONV_VS_TREG_LN_DN	125	0.165153	2.21123	0	0.00783516	0.996	3913	tags=50%, list=34%, signal=76%	20h	BI-3802
GSE11961_FOLLICULAR_BCELL_VS_MEMORY_BCELL_DAY7_UP	148	0.155776	2.2106	0.00594059	0.00785423	0.997	4443	tags=54%, list=39%, signal=87%	20h	BI-3802
GSE42021_CD24HI_VS_CD24INT_TCONV_THYMUS_DN	105	0.184453	2.20758	0	0.00799092	0.998	6325	tags=73%, list=55%, signal=162%	20h	BI-3802
GSE33424_CD161_HIGH_VS_NEG_CD8_TCELL_UP	165	0.152181	2.20638	0.00616016	0.00804427	0.998	6423	tags=71%, list=56%, signal=158%	20h	BI-3802
GSE26290_CTRL_VS_AKT_INHIBITOR_TREATED_ANTI_CD3_AND_IL2_STIM_CD8_TCELL_DN	141	0.156071	2.20506	0.00210526	0.00811413	0.998	3932	tags=50%, list=34%, signal=75%	20h	BI-3802
GSE16522_MEMORY_VS_NAIVE_CD8_TCELL_UP	156	0.155526	2.20349	0.0019685	0.00818978	0.998	7443	tags=80%, list=65%, signal=224%	20h	BI-3802
GSE16385_ROSIGLITAZONE_IL4_VS_IFNG_TNF_STIM_MACROPHAGE_UP	151	0.156514	2.20253	0.00200803	0.00822626	0.998	5377	tags=62%, list=47%, signal=115%	20h	BI-3802
GO_POSITIVE_REGULATION_OF_MAPK_CASCADE	217	0.129137	2.20243	0.00199601	0.00821765	0.998	5056	tags=57%, list=44%, signal=99%	20h	BI-3802
GSE8921_UNSTIM_0H_VS_TLR1_2_STIM_MONOCYTE_12H_DN	140	0.158848	2.20225	0	0.00821508	0.998	7306	tags=79%, list=64%, signal=215%	20h	BI-3802
GSE10094_LCMV_VS_LISTERIA_IND_EFF_CD4_TCELL_UP	179	0.141549	2.20181	0.00197239	0.00822595	0.998	8219	tags=85%, list=72%, signal=296%	20h	BI-3802
GO_POSITIVE_REGULATION_OF_INFLAMMATORY_RESPONSE	34	0.317378	2.20173	0.00206186	0.00821441	0.998	2784	tags=56%, list=24%, signal=74%	20h	BI-3802
GSE24634_TREG_VS_TCONV_POST_DAY10_IL4_CONVERSION_DN	111	0.178551	2.19943	0	0.00831142	0.998	3557	tags=49%, list=31%, signal=70%	20h	BI-3802
GSE3982_MAC_VS_BASOPHIL_DN	134	0.165829	2.19909	0.00212766	0.0083175	0.999	6176	tags=70%, list=54%, signal=150%	20h	BI-3802
GSE26030_UNSTIM_VS_RESTIM_TH1_DAY5_POST_POLARIZATION_UP	155	0.153353	2.19855	0	0.00833263	0.999	3005	tags=41%, list=26%, signal=55%	20h	BI-3802
GO_ALPHA_BETA_T_CELL_ACTIVATION	30	0.340314	2.19745	0.0020284	0.00837883	1	5291	tags=80%, list=46%, signal=148%	20h	BI-3802
GSE32034_LY6C_HIGH_VS_LOW_ROSIGLIZATONE_TREATED_MONOCYTE_UP	146	0.159209	2.19717	0	0.00838648	1	5748	tags=66%, list=50%, signal=130%	20h	BI-3802
GSE17974_CTRL_VS_ACT_IL4_AND_ANTI_IL12_6H_CD4_TCELL_UP	131	0.163757	2.19709	0.00192678	0.00838071	1	4454	tags=55%, list=39%, signal=89%	20h	BI-3802
GSE5542_UNTREATED_VS_IFNA_AND_IFNG_TREATED_EPITHELIAL_CELLS_6H_DN	137	0.164043	2.19708	0.00203252	0.00836907	1	3001	tags=42%, list=26%, signal=57%	20h	BI-3802
GSE46606_IRF4_KO_VS_WT_UNSTIM_BCELL_UP	149	0.155883	2.19699	0	0.00836185	1	3552	tags=46%, list=31%, signal=66%	20h	BI-3802
GSE4142_NAIVE_VS_MEMORY_BCELL_UP	89	0.196944	2.19532	0	0.00841935	1	4596	tags=60%, list=40%, signal=98%	20h	BI-3802
GSE26030_TH1_VS_TH17_DAY15_POST_POLARIZATION_UP	134	0.162664	2.19516	0	0.00841363	1	4840	tags=58%, list=42%, signal=99%	20h	BI-3802
GO_REGULATION_OF_NUCLEOTIDE_CATABOLIC_PROCESS	24	0.365494	2.19362	0.00194553	0.00849722	1	3947	tags=71%, list=34%, signal=108%	20h	BI-3802
GO_REGULATION_OF_B_CELL_ACTIVATION	75	0.211213	2.19286	0	0.00851479	1	3716	tags=53%, list=32%, signal=78%	20h	BI-3802
GO_DEFENSE_RESPONSE_TO_BACTERIUM	65	0.229746	2.19266	0.00198807	0.00852058	1	2854	tags=48%, list=25%, signal=63%	20h	BI-3802
GSE7460_TCONV_VS_TREG_LN_UP	109	0.178113	2.19159	0	0.00857753	1	2083	tags=36%, list=18%, signal=43%	20h	BI-3802
GSE26488_WT_VS_VP16_TRANSGENIC_HDAC7_KO_DOUBLE_POSITIVE_THYMOCYTE_DN	122	0.171312	2.18996	0.00590551	0.00866346	1	2478	tags=39%, list=22%, signal=49%	20h	BI-3802
GSE15330_WT_VS_IKAROS_KO_HSC_UP	163	0.148726	2.18868	0	0.00873743	1	8888	tags=92%, list=77%, signal=401%	20h	BI-3802
GSE42021_CD24INT_VS_CD24LOW_TCONV_THYMUS_DN	115	0.175996	2.18828	0.00410678	0.00876614	1	6090	tags=70%, list=53%, signal=148%	20h	BI-3802
GSE7768_OVA_ALONE_VS_OVA_WITH_LPS_IMMUNIZED_MOUSE_WHOLE_SPLEEN_6H_DN	111	0.17899	2.18682	0	0.00885315	1	7382	tags=82%, list=64%, signal=227%	20h	BI-3802
GSE17186_BLOOD_VS_CORD_BLOOD_CD21HIGH_TRANSITIONAL_BCELL_DN	146	0.154565	2.18528	0.00201613	0.00894418	1	4935	tags=58%, list=43%, signal=101%	20h	BI-3802
GSE39820_CTRL_VS_IL1B_IL6_IL23A_CD4_TCELL_DN	138	0.157624	2.18453	0	0.00897833	1	2789	tags=40%, list=24%, signal=52%	20h	BI-3802
GSE11057_NAIVE_VS_EFF_MEMORY_CD4_TCELL_UP	119	0.172541	2.18431	0.00401606	0.00897192	1	2382	tags=38%, list=21%, signal=47%	20h	BI-3802
GO_POSITIVE_REGULATION_OF_CHEMOTAXIS	41	0.28914	2.18269	0	0.00904343	1	2854	tags=54%, list=25%, signal=71%	20h	BI-3802
GO_ALPHA_BETA_T_CELL_DIFFERENTIATION	24	0.373539	2.18241	0.00208768	0.00905137	1	5291	tags=83%, list=46%, signal=154%	20h	BI-3802
GSE3720_LPS_VS_PMA_STIM_VD2_GAMMADELTA_TCELL_UP	83	0.200733	2.1818	0.00199601	0.0090738	1	6569	tags=77%, list=57%, signal=179%	20h	BI-3802
GSE32423_MEMORY_VS_NAIVE_CD8_TCELL_IL7_UP	122	0.171031	2.18041	0.0039604	0.00914803	1	3423	tags=47%, list=30%, signal=66%	20h	BI-3802
GSE7348_UNSTIM_VS_TOLERIZED_AND_LPS_STIM_MACROPHAGE_DN	111	0.1787	2.1801	0.0020284	0.009163	1	5108	tags=62%, list=44%, signal=111%	20h	BI-3802
GSE36476_YOUNG_VS_OLD_DONOR_MEMORY_CD4_TCELL_DN	61	0.237363	2.18007	0	0.00915348	1	2937	tags=49%, list=26%, signal=66%	20h	BI-3802
GSE27786_LSK_VS_NKCELL_DN	153	0.153893	2.18001	0.00197628	0.00914399	1	6440	tags=71%, list=56%, signal=160%	20h	BI-3802
GSE15930_STIM_VS_STIM_AND_IL12_48H_CD8_T_CELL_UP	159	0.152797	2.17989	0.00390625	0.00914172	1	3832	tags=48%, list=33%, signal=72%	20h	BI-3802
GSE2405_HEAT_KILLED_LYSATE_VS_LIVE_A_PHAGOCYTOPHILUM_STIM_NEUTROPHIL_24H_UP	109	0.179849	2.17973	0	0.00914227	1	1747	tags=33%, list=15%, signal=39%	20h	BI-3802
GO_REGULATION_OF_CELLULAR_COMPONENT_MOVEMENT	368	0.0998291	2.17923	0.00199601	0.00916016	1	2854	tags=35%, list=25%, signal=44%	20h	BI-3802
GSE29164_UNTREATED_VS_CD8_TCELL_TREATED_MELANOMA_DAY3_DN	140	0.157093	2.17777	0.00205761	0.00925762	1	5110	tags=60%, list=44%, signal=107%	20h	BI-3802
GO_HUMORAL_IMMUNE_RESPONSE_MEDIATED_BY_CIRCULATING_IMMUNOGLOBULIN	24	0.372187	2.17594	0.00385356	0.00934909	1	4349	tags=75%, list=38%, signal=120%	20h	BI-3802
GO_ACTIN_CYTOSKELETON_REORGANIZATION	36	0.302296	2.17546	0.00207469	0.00935801	1	7069	tags=92%, list=62%, signal=237%	20h	BI-3802
GSE25123_CTRL_VS_IL4_STIM_MACROPHAGE_DN	157	0.148674	2.17513	0.00421941	0.00935685	1	5413	tags=62%, list=47%, signal=115%	20h	BI-3802
GO_CYTOKINE_PRODUCTION	60	0.236046	2.17373	0.00193798	0.00945528	1	1897	tags=40%, list=17%, signal=48%	20h	BI-3802
GO_REGULATION_OF_TUMOR_NECROSIS_FACTOR_SUPERFAMILY_CYTOKINE_PRODUCTION	59	0.239358	2.1734	0.00384615	0.00946532	1	4079	tags=59%, list=36%, signal=92%	20h	BI-3802
GSE21670_STAT3_KO_VS_WT_CD4_TCELL_IL6_TREATED_DN	102	0.180112	2.17315	0.00207469	0.00947394	1	4932	tags=61%, list=43%, signal=106%	20h	BI-3802
GSE16697_CD4_TCELL_VS_TFH_CD4_TCELL_UP	163	0.145743	2.17295	0.0019685	0.00947823	1	3494	tags=45%, list=30%, signal=63%	20h	BI-3802
GSE35825_UNTREATED_VS_IFNG_STIM_MACROPHAGE_UP	132	0.163617	2.17262	0	0.00949101	1	2667	tags=39%, list=23%, signal=51%	20h	BI-3802
GSE22229_RENAL_TRANSPLANT_VS_HEALTHY_PBMC_DN	125	0.170534	2.17058	0.00420168	0.0095827	1	3668	tags=49%, list=32%, signal=71%	20h	BI-3802
GSE8921_UNSTIM_0H_VS_TLR1_2_STIM_MONOCYTE_6H_DN	136	0.157705	2.17022	0	0.00958966	1	6319	tags=71%, list=55%, signal=155%	20h	BI-3802
GO_VACUOLE_ORGANIZATION	136	0.158661	2.1694	0.00406504	0.00962887	1	7153	tags=78%, list=62%, signal=204%	20h	BI-3802
GSE7460_CTRL_VS_TGFB_TREATED_ACT_TCONV_DN	143	0.157005	2.16895	0	0.00963305	1	2476	tags=37%, list=22%, signal=47%	20h	BI-3802
GSE37301_PRO_BCELL_VS_CD4_TCELL_DN	80	0.20528	2.16876	0	0.00963303	1	2540	tags=43%, list=22%, signal=54%	20h	BI-3802
GSE29618_MONOCYTE_VS_PDC_UP	105	0.18291	2.1687	0.00195695	0.00962173	1	1856	tags=34%, list=16%, signal=41%	20h	BI-3802
GSE7460_TREG_VS_TCONV_ACT_WITH_TGFB_DN	143	0.157008	2.16755	0	0.00967752	1	4324	tags=53%, list=38%, signal=84%	20h	BI-3802
GSE13738_RESTING_VS_TCR_ACTIVATED_CD4_TCELL_UP	124	0.162962	2.1673	0	0.00969142	1	5745	tags=66%, list=50%, signal=131%	20h	BI-3802
GSE17186_BLOOD_VS_CORD_BLOOD_CD21LOW_TRANSITIONAL_BCELL_UP	162	0.14635	2.16676	0.00204499	0.00971634	1	2313	tags=35%, list=20%, signal=43%	20h	BI-3802
GSE37416_CTRL_VS_3H_F_TULARENSIS_LVS_NEUTROPHIL_UP	145	0.154879	2.16516	0.00414079	0.00980112	1	6483	tags=72%, list=56%, signal=163%	20h	BI-3802
GSE42724_MEMORY_VS_B1_BCELL_DN	123	0.167794	2.16298	0.00574713	0.00990483	1	2669	tags=40%, list=23%, signal=51%	20h	BI-3802
GSE27786_CD4_VS_CD8_TCELL_UP	133	0.157268	2.16195	0.00193424	0.00997376	1	8839	tags=92%, list=77%, signal=396%	20h	BI-3802
GSE3691_CONVENTIONAL_VS_PLASMACYTOID_DC_SPLEEN_UP	142	0.154946	2.16086	0.00200803	0.0100135	1	4633	tags=56%, list=40%, signal=92%	20h	BI-3802
GSE3982_DC_VS_TH2_UP	116	0.167837	2.16041	0.002079	0.0100392	1	5717	tags=66%, list=50%, signal=131%	20h	BI-3802
GO_NEGATIVE_REGULATION_OF_IMMUNE_SYSTEM_PROCESS	197	0.137463	2.15983	0	0.0100745	1	2821	tags=38%, list=25%, signal=50%	20h	BI-3802
GO_REGULATION_OF_CYTOKINE_PRODUCTION_INVOLVED_IN_IMMUNE_RESPONSE	28	0.3418	2.15895	0.00380228	0.0101084	1	2647	tags=57%, list=23%, signal=74%	20h	BI-3802
GSE22886_NAIVE_CD4_TCELL_VS_NKCELL_DN	172	0.141345	2.15787	0	0.0101534	1	8286	tags=86%, list=72%, signal=304%	20h	BI-3802
GSE7852_TREG_VS_TCONV_FAT_UP	123	0.166157	2.15677	0.00194553	0.0102161	1	7732	tags=84%, list=67%, signal=253%	20h	BI-3802
GSE16385_IFNG_TNF_VS_UNSTIM_MACROPHAGE_ROSIGLITAZONE_TREATED_DN	152	0.15006	2.15656	0.00604839	0.0102153	1	8049	tags=85%, list=70%, signal=280%	20h	BI-3802
GO_REGULATION_OF_LEUKOCYTE_DEGRANULATION	28	0.343109	2.15625	0	0.0102158	1	2632	tags=57%, list=23%, signal=74%	20h	BI-3802
GSE27786_LIN_NEG_VS_NKCELL_DN	156	0.146903	2.15622	0	0.0102054	1	5994	tags=67%, list=52%, signal=137%	20h	BI-3802
GSE39916_B_CELL_SPLEEN_VS_PLASMA_CELL_BONE_MARROW_DN	112	0.172433	2.15611	0	0.0101922	1	4295	tags=54%, list=37%, signal=86%	20h	BI-3802
GSE37301_HEMATOPOIETIC_STEM_CELL_VS_RAG2_KO_NK_CELL_UP	130	0.162344	2.156	0.00398406	0.0101858	1	3723	tags=48%, list=32%, signal=71%	20h	BI-3802
GSE3982_EOSINOPHIL_VS_NEUTROPHIL_DN	136	0.161714	2.15511	0	0.0102288	1	6189	tags=70%, list=54%, signal=150%	20h	BI-3802
GSE411_UNSTIM_VS_100MIN_IL6_STIM_MACROPHAGE_DN	155	0.148481	2.15506	0	0.0102171	1	3505	tags=45%, list=31%, signal=64%	20h	BI-3802
KEGG_ALLOGRAFT_REJECTION	18	0.415417	2.15169	0.00416667	0.0104046	1	4170	tags=78%, list=36%, signal=122%	20h	BI-3802
GSE3982_EFF_MEMORY_CD4_TCELL_VS_NKCELL_DN	115	0.171211	2.15091	0	0.0104349	1	4346	tags=55%, list=38%, signal=87%	20h	BI-3802
GSE2706_R848_VS_LPS_8H_STIM_DC_DN	95	0.190615	2.1508	0	0.0104229	1	4600	tags=59%, list=40%, signal=97%	20h	BI-3802
GO_ADAPTIVE_IMMUNE_RESPONSE_BASED_ON_SOMATIC_RECOMBINATION_OF_IMMUNE_RECEPTORS_BUILT_FROM_IMMUNOGLOBULIN_SUPERFAMILY_DOMAINS	82	0.200668	2.15006	0.00207039	0.0104612	1	4856	tags=62%, list=42%, signal=107%	20h	BI-3802
GSE339_CD4POS_VS_CD8POS_DC_UP	154	0.152443	2.14846	0	0.0105617	1	6105	tags=68%, list=53%, signal=144%	20h	BI-3802
GO_RESPONSE_TO_MOLECULE_OF_BACTERIAL_ORIGIN	162	0.146373	2.14829	0	0.0105523	1	3022	tags=41%, list=26%, signal=55%	20h	BI-3802
GSE2770_TGFB_AND_IL4_VS_IL12_TREATED_ACT_CD4_TCELL_2H_DN	125	0.165459	2.14605	0.00396825	0.0106825	1	3358	tags=46%, list=29%, signal=64%	20h	BI-3802
GO_REGULATION_OF_IMMUNE_EFFECTOR_PROCESS	235	0.121778	2.1443	0	0.0107946	1	6158	tags=66%, list=54%, signal=138%	20h	BI-3802
GSE16266_CTRL_VS_LPS_STIM_MEF_DN	110	0.177464	2.13851	0.00198413	0.0111739	1	3620	tags=49%, list=32%, signal=71%	20h	BI-3802
GSE15330_WT_VS_IKAROS_KO_MEGAKARYOCYTE_ERYTHROID_PROGENITOR_DN	144	0.151654	2.13793	0.00206186	0.0112016	1	7215	tags=78%, list=63%, signal=206%	20h	BI-3802
GSE42021_CD24HI_VS_CD24LOW_TREG_THYMUS_DN	108	0.177361	2.1378	0.00559702	0.0111982	1	6385	tags=73%, list=56%, signal=163%	20h	BI-3802
GO_MYELOID_CELL_ACTIVATION_INVOLVED_IN_IMMUNE_RESPONSE	21	0.388463	2.13657	0.0019685	0.0112902	1	4298	tags=76%, list=37%, signal=122%	20h	BI-3802
GSE16450_CTRL_VS_IFNA_6H_STIM_IMMATURE_NEURON_CELL_LINE_UP	120	0.171394	2.13587	0.00203252	0.0113201	1	5040	tags=61%, list=44%, signal=107%	20h	BI-3802
GSE7219_WT_VS_NIK_NFKB2_KO_DC_UP	128	0.160281	2.13498	0	0.0113704	1	3115	tags=43%, list=27%, signal=58%	20h	BI-3802
GSE29618_MONOCYTE_VS_PDC_DAY7_FLU_VACCINE_UP	123	0.168953	2.1344	0	0.0113897	1	2469	tags=38%, list=21%, signal=48%	20h	BI-3802
GSE24574_BCL6_HIGH_TFH_VS_TFH_CD4_TCELL_UP	96	0.189475	2.13385	0	0.0114207	1	2867	tags=44%, list=25%, signal=58%	20h	BI-3802
GSE41867_DAY6_VS_DAY15_LCMV_ARMSTRONG_EFFECTOR_CD8_TCELL_UP	77	0.211556	2.13381	0	0.0114064	1	4001	tags=56%, list=35%, signal=85%	20h	BI-3802
GSE6259_FLT3L_INDUCED_DEC205_POS_DC_VS_CD8_TCELL_UP	103	0.177672	2.13371	0	0.0113974	1	1434	tags=30%, list=12%, signal=34%	20h	BI-3802
GO_RETROGRADE_TRANSPORT_ENDOSOME_TO_GOLGI	62	0.22711	2.13366	0	0.0113831	1	7411	tags=87%, list=64%, signal=244%	20h	BI-3802
GSE33425_CD161_HIGH_VS_INT_CD8_TCELL_UP	164	0.144621	2.13295	0.00197239	0.0114101	1	5227	tags=60%, list=45%, signal=108%	20h	BI-3802
GSE42021_TREG_PLN_VS_CD24HI_TREG_THYMUS_DN	177	0.137028	2.1316	0	0.0114983	1	4421	tags=52%, list=38%, signal=83%	20h	BI-3802
GSE36826_WT_VS_IL1R_KO_SKIN_STAPH_AUREUS_INF_DN	127	0.163142	2.13042	0.003861	0.0115609	1	2126	tags=35%, list=19%, signal=42%	20h	BI-3802
GSE23984_CTRL_VS_HYPOCALEMIC_VITAMIND_ANALOG_TCELL_DN	150	0.14873	2.12983	0	0.0115997	1	7198	tags=77%, list=63%, signal=204%	20h	BI-3802
GO_ACTIVATION_OF_MAPK_ACTIVITY	79	0.211331	2.12978	0.00409836	0.0115878	1	3987	tags=56%, list=35%, signal=85%	20h	BI-3802
GSE29164_CD8_TCELL_VS_CD8_TCELL_AND_IL12_TREATED_MELANOMA_DAY7_UP	161	0.146848	2.12962	0.00394477	0.011584	1	5472	tags=62%, list=48%, signal=117%	20h	BI-3802
GSE17974_IL4_AND_ANTI_IL12_VS_UNTREATED_4H_ACT_CD4_TCELL_UP	125	0.163308	2.12942	0	0.0115775	1	2739	tags=40%, list=24%, signal=52%	20h	BI-3802
GSE9509_LPS_VS_LPS_AND_IL10_STIM_IL10_KO_MACROPHAGE_10MIN_DN	183	0.137699	2.12927	0.00420168	0.0115736	1	8174	tags=85%, list=71%, signal=289%	20h	BI-3802
GSE32164_ALTERNATIVELY_ACT_M2_VS_CMYC_INHIBITED_MACROPHAGE_UP	153	0.149438	2.12802	0.00618557	0.0116582	1	6866	tags=75%, list=60%, signal=183%	20h	BI-3802
GSE10239_MEMORY_VS_DAY4.5_EFF_CD8_TCELL_UP	145	0.150922	2.12627	0.00394477	0.0117715	1	7875	tags=83%, list=69%, signal=262%	20h	BI-3802
GO_ACTIVATION_OF_MAPKK_ACTIVITY	33	0.304768	2.12573	0.00199203	0.0117899	1	5560	tags=79%, list=48%, signal=152%	20h	BI-3802
GSE27291_0H_VS_7D_STIM_GAMMADELTA_TCELL_UP	121	0.166963	2.12562	0.00194932	0.0117806	1	6837	tags=76%, list=60%, signal=186%	20h	BI-3802
GSE19825_NAIVE_VS_IL2RALOW_DAY3_EFF_CD8_TCELL_UP	56	0.235254	2.12519	0.00784314	0.0117923	1	4080	tags=59%, list=36%, signal=91%	20h	BI-3802
GSE40443_INDUCED_VS_TOTAL_TREG_DN	129	0.158664	2.12386	0	0.0118694	1	5322	tags=62%, list=46%, signal=114%	20h	BI-3802
GO_POSITIVE_REGULATION_OF_NF_KAPPAB_TRANSCRIPTION_FACTOR_ACTIVITY	92	0.185597	2.12349	0	0.011877	1	3129	tags=46%, list=27%, signal=62%	20h	BI-3802
GSE360_CTRL_VS_T_GONDII_DC_UP	130	0.161538	2.12283	0.00193798	0.0119121	1	6914	tags=76%, list=60%, signal=189%	20h	BI-3802
GSE14908_RESTING_VS_HDM_STIM_CD4_TCELL_NONATOPIC_PATIENT_UP	140	0.153908	2.12274	0.00421053	0.0119014	1	8429	tags=89%, list=73%, signal=328%	20h	BI-3802
GSE3982_BASOPHIL_VS_NKCELL_UP	126	0.162958	2.12101	0.00203252	0.0120054	1	7175	tags=79%, list=62%, signal=207%	20h	BI-3802
GSE12845_IGD_POS_BLOOD_VS_DARKZONE_GC_TONSIL_BCELL_UP	132	0.162409	2.12056	0.0019084	0.0120168	1	5118	tags=61%, list=45%, signal=108%	20h	BI-3802
GSE15330_HSC_VS_MEGAKARYOCYTE_ERYTHROID_PROGENITOR_UP	115	0.17152	2.12034	0.00195695	0.012023	1	3743	tags=50%, list=33%, signal=73%	20h	BI-3802
GSE23321_CENTRAL_MEMORY_VS_NAIVE_CD8_TCELL_DN	89	0.190725	2.12022	0	0.012016	1	4796	tags=61%, list=42%, signal=103%	20h	BI-3802
GSE25123_WT_VS_PPARG_KO_MACROPHAGE_IL4_AND_ROSIGLITAZONE_STIM_DN	154	0.144171	2.11946	0	0.0120598	1	5005	tags=58%, list=44%, signal=101%	20h	BI-3802
GO_REGULATION_OF_SECRETION	319	0.103145	2.11892	0.00204918	0.0120826	1	3133	tags=37%, list=27%, signal=50%	20h	BI-3802
GSE21033_3H_VS_24H_POLYIC_STIM_DC_UP	116	0.171336	2.11862	0	0.0120836	1	5281	tags=63%, list=46%, signal=115%	20h	BI-3802
GSE12198_CTRL_VS_LOW_IL2_STIM_NK_CELL_UP	143	0.153584	2.11788	0.00198807	0.0121205	1	6693	tags=73%, list=58%, signal=174%	20h	BI-3802
GO_POSITIVE_REGULATION_OF_ALPHA_BETA_T_CELL_ACTIVATION	28	0.329848	2.11686	0.00201207	0.0121847	1	2784	tags=57%, list=24%, signal=75%	20h	BI-3802
GO_RESPONSE_TO_TYPE_I_INTERFERON	38	0.291749	2.11504	0	0.0123171	1	3310	tags=58%, list=29%, signal=81%	20h	BI-3802
GO_REGULATION_OF_INTERFERON_GAMMA_PRODUCTION	47	0.255053	2.11438	0.0019685	0.0123511	1	4170	tags=62%, list=36%, signal=96%	20h	BI-3802
GSE19941_IL10_KO_VS_IL10_KO_AND_NFKBP50_KO_UNSTIM_MACROPHAGE_DN	123	0.168584	2.11417	0.0020284	0.0123542	1	3781	tags=50%, list=33%, signal=73%	20h	BI-3802
GO_HEMOSTASIS	153	0.14556	2.11352	0.00189394	0.0123998	1	5408	tags=61%, list=47%, signal=115%	20h	BI-3802
GO_LOCOMOTION	497	0.0821331	2.11193	0.00201613	0.0125196	1	1801	tags=24%, list=16%, signal=27%	20h	BI-3802
GO_B_CELL_ACTIVATION	92	0.187607	2.11137	0.00194553	0.0125419	1	4355	tags=57%, list=38%, signal=90%	20h	BI-3802
GO_DEFENSE_RESPONSE_TO_VIRUS	95	0.182689	2.11052	0.00194932	0.0126075	1	3118	tags=45%, list=27%, signal=62%	20h	BI-3802
GSE40274_CTRL_VS_FOXP3_AND_HELIOS_TRANSDUCED_ACTIVATED_CD4_TCELL_UP	157	0.146202	2.11027	0	0.012614	1	7417	tags=79%, list=65%, signal=220%	20h	BI-3802
GO_REGULATION_OF_CELL_SHAPE	83	0.197316	2.11025	0.00196464	0.0125989	1	3424	tags=49%, list=30%, signal=70%	20h	BI-3802
GSE21670_UNTREATED_VS_IL6_TREATED_CD4_TCELL_DN	166	0.141048	2.10986	0	0.0126119	1	8369	tags=87%, list=73%, signal=315%	20h	BI-3802
GSE27786_CD8_TCELL_VS_NKCELL_DN	143	0.150976	2.10914	0.00201207	0.012654	1	5437	tags=62%, list=47%, signal=117%	20h	BI-3802
GO_ENZYME_LINKED_RECEPTOR_PROTEIN_SIGNALING_PATHWAY	378	0.0937496	2.10905	0	0.0126529	1	7134	tags=71%, list=62%, signal=182%	20h	BI-3802
GO_CELLULAR_EXTRAVASATION	16	0.427717	2.10898	0.00409836	0.0126428	1	4427	tags=81%, list=39%, signal=132%	20h	BI-3802
GSE22432_CONVENTIONAL_CDC_VS_PLASMACYTOID_PDC_DN	138	0.152829	2.10883	0	0.0126391	1	7173	tags=78%, list=62%, signal=204%	20h	BI-3802
GO_POSITIVE_REGULATION_OF_LOCOMOTION	198	0.12941	2.10793	0.00399202	0.0126837	1	2948	tags=38%, list=26%, signal=51%	20h	BI-3802
GSE17721_POLYIC_VS_CPG_16H_BMDC_UP	139	0.152667	2.10769	0	0.0126875	1	5375	tags=62%, list=47%, signal=115%	20h	BI-3802
GO_ORGANELLE_MEMBRANE_FUSION	60	0.230577	2.10753	0.00205339	0.0126812	1	5981	tags=75%, list=52%, signal=156%	20h	BI-3802
GSE5455_HEALTHY_VS_TUMOR_BEARING_MOUSE_SPLEEN_MONOCYTE_UP	104	0.175237	2.10745	0.0019802	0.0126775	1	5185	tags=63%, list=45%, signal=113%	20h	BI-3802
GO_IMMUNE_SYSTEM_DEVELOPMENT	353	0.0979831	2.10696	0.00552486	0.0126927	1	3660	tags=41%, list=32%, signal=59%	20h	BI-3802
GO_POSITIVE_REGULATION_OF_CYTOKINE_SECRETION	41	0.27652	2.10662	0.00579151	0.0127029	1	2438	tags=49%, list=21%, signal=62%	20h	BI-3802
GSE34205_HEALTHY_VS_RSV_INF_INFANT_PBMC_UP	131	0.158708	2.10587	0.00589391	0.0127469	1	5827	tags=66%, list=51%, signal=133%	20h	BI-3802
GSE3982_BCELL_VS_EFF_MEMORY_CD4_TCELL_UP	159	0.146151	2.10471	0.0019802	0.0128213	1	4919	tags=57%, list=43%, signal=99%	20h	BI-3802
GSE2770_TGFB_AND_IL4_ACT_VS_ACT_CD4_TCELL_2H_UP	146	0.148557	2.10432	0	0.0128413	1	7915	tags=84%, list=69%, signal=265%	20h	BI-3802
GSE3039_ALPHABETA_CD8_TCELL_VS_B2_BCELL_UP	148	0.149131	2.1042	0.00594059	0.0128361	1	4596	tags=55%, list=40%, signal=90%	20h	BI-3802
GSE23502_BM_VS_COLON_TUMOR_MYELOID_DERIVED_SUPPRESSOR_CELL_UP	117	0.165232	2.10362	0.00200803	0.0128597	1	1557	tags=30%, list=14%, signal=34%	20h	BI-3802
GSE36392_EOSINOPHIL_VS_MAC_IL25_TREATED_LUNG_UP	60	0.234296	2.10167	0.00195695	0.0129885	1	1917	tags=40%, list=17%, signal=48%	20h	BI-3802
GSE9988_LPS_VS_VEHICLE_TREATED_MONOCYTE_DN	172	0.136845	2.10039	0.00204082	0.0130906	1	4596	tags=53%, list=40%, signal=88%	20h	BI-3802
GSE43863_DAY6_EFF_VS_DAY150_MEM_TH1_CD4_TCELL_UP	143	0.150822	2.1002	0.00396825	0.0130852	1	3430	tags=45%, list=30%, signal=63%	20h	BI-3802
GSE369_PRE_VS_POST_IL6_INJECTION_SOCS3_KO_LIVER_DN	171	0.138945	2.09967	0	0.0131259	1	4944	tags=57%, list=43%, signal=98%	20h	BI-3802
GSE37301_CD4_TCELL_VS_GRANULOCYTE_MONOCYTE_PROGENITOR_UP	90	0.189942	2.09877	0	0.0131803	1	4983	tags=62%, list=43%, signal=109%	20h	BI-3802
GSE4590_PRE_BCELL_VS_LARGE_PRE_BCELL_UP	86	0.198268	2.09825	0.00598802	0.0132046	1	4819	tags=62%, list=42%, signal=105%	20h	BI-3802
GO_POSITIVE_REGULATION_OF_INTERFERON_GAMMA_PRODUCTION	37	0.296943	2.09798	0	0.0132227	1	3430	tags=59%, list=30%, signal=84%	20h	BI-3802
GO_POSITIVE_REGULATION_OF_HEMOPOIESIS	96	0.183013	2.09712	0.00190476	0.013283	1	3180	tags=46%, list=28%, signal=63%	20h	BI-3802
KEGG_AUTOIMMUNE_THYROID_DISEASE	18	0.415417	2.09574	0	0.0133741	1	4170	tags=78%, list=36%, signal=122%	20h	BI-3802
GSE42021_TCONV_PLN_VS_CD24HI_TCONV_THYMUS_UP	146	0.147746	2.08952	0.0040568	0.0138826	1	8239	tags=86%, list=72%, signal=301%	20h	BI-3802
GSE3203_UNTREATED_VS_IFNB_TREATED_LN_BCELL_UP	135	0.158726	2.08929	0.00191205	0.0138788	1	8410	tags=89%, list=73%, signal=328%	20h	BI-3802
GO_NEGATIVE_REGULATION_OF_HOMOTYPIC_CELL_CELL_ADHESION	56	0.235504	2.08704	0	0.0140466	1	1615	tags=38%, list=14%, signal=43%	20h	BI-3802
KEGG_T_CELL_RECEPTOR_SIGNALING_PATHWAY	77	0.199345	2.08665	0.00196078	0.0140662	1	7274	tags=83%, list=63%, signal=225%	20h	BI-3802
GO_POSITIVE_REGULATION_OF_CELL_CELL_ADHESION	137	0.149032	2.08537	0.00595238	0.0141464	1	2165	tags=34%, list=19%, signal=41%	20h	BI-3802
GSE34156_TLR1_TLR2_LIGAND_VS_NOD2_AND_TLR1_TLR2_LIGAND_6H_TREATED_MONOCYTE_UP	113	0.166514	2.08411	0.00201613	0.0142567	1	5629	tags=65%, list=49%, signal=127%	20h	BI-3802
GO_CELLULAR_DEFENSE_RESPONSE	19	0.401819	2.08345	0.00587084	0.014324	1	6275	tags=95%, list=55%, signal=208%	20h	BI-3802
GO_T_CELL_SELECTION	19	0.398355	2.08325	0.00195312	0.0143222	1	5710	tags=89%, list=50%, signal=178%	20h	BI-3802
GSE16385_IFNG_TNF_VS_IL4_STIM_MACROPHAGE_ROSIGLITAZONE_TREATED_UP	98	0.183562	2.08037	0.00201613	0.0145561	1	6115	tags=71%, list=53%, signal=151%	20h	BI-3802
GSE21670_UNTREATED_VS_TGFB_IL6_TREATED_STAT3_KO_CD4_TCELL_DN	169	0.13943	2.08033	0.00749064	0.0145417	1	7123	tags=76%, list=62%, signal=196%	20h	BI-3802
GSE34515_CD16_NEG_MONOCYTE_VS_DC_UP	149	0.144735	2.07846	0.00401606	0.0146977	1	6763	tags=73%, list=59%, signal=176%	20h	BI-3802
GSE41867_DAY8_EFFECTOR_VS_DAY30_EXHAUSTED_CD8_TCELL_LCMV_CLONE13_DN	163	0.140941	2.07802	0.00396825	0.0147223	1	6509	tags=71%, list=57%, signal=160%	20h	BI-3802
GSE22886_NAIVE_CD8_TCELL_VS_NEUTROPHIL_DN	80	0.20069	2.07592	0.00396825	0.0149179	1	2736	tags=44%, list=24%, signal=57%	20h	BI-3802
GSE22432_MULTIPOTENT_VS_COMMON_DC_PROGENITOR_DN	135	0.156074	2.07534	0	0.0149483	1	8355	tags=88%, list=73%, signal=319%	20h	BI-3802
GSE41867_NAIVE_VS_DAY8_LCMV_ARMSTRONG_EFFECTOR_CD8_TCELL_DN	151	0.142155	2.0753	0.00392157	0.0149324	1	5692	tags=64%, list=50%, signal=124%	20h	BI-3802
GO_HEART_DEVELOPMENT	235	0.116283	2.07423	0.00603622	0.0150213	1	6611	tags=69%, list=58%, signal=159%	20h	BI-3802
GSE40666_UNTREATED_VS_IFNA_STIM_EFFECTOR_CD8_TCELL_90MIN_UP	138	0.150336	2.07213	0.00196078	0.0152203	1	4870	tags=57%, list=42%, signal=98%	20h	BI-3802
GSE7509_UNSTIM_VS_FCGRIIB_STIM_MONOCYTE_DN	135	0.151837	2.0721	0	0.0152029	1	5254	tags=61%, list=46%, signal=111%	20h	BI-3802
GSE11057_EFF_MEM_VS_CENT_MEM_CD4_TCELL_DN	103	0.170886	2.06948	0.00194553	0.0154452	1	4077	tags=52%, list=35%, signal=81%	20h	BI-3802
GSE9988_ANTI_TREM1_VS_LPS_MONOCYTE_DN	122	0.164465	2.06914	0.00195312	0.0154581	1	3686	tags=48%, list=32%, signal=70%	20h	BI-3802
KEGG_SYSTEMIC_LUPUS_ERYTHEMATOSUS	34	0.294785	2.06901	0.00204918	0.0154574	1	2029	tags=47%, list=18%, signal=57%	20h	BI-3802
GO_ER_TO_GOLGI_VESICLE_MEDIATED_TRANSPORT	139	0.150513	2.06877	0	0.0154602	1	7466	tags=80%, list=65%, signal=225%	20h	BI-3802
GSE8921_UNSTIM_VS_TLR1_2_STIM_MONOCYTE_6H_UP	130	0.156555	2.06619	0.00413223	0.0156687	1	2463	tags=37%, list=21%, signal=46%	20h	BI-3802
GSE7460_FOXP3_MUT_VS_WT_ACT_TCONV_DN	133	0.155045	2.06371	0.00201613	0.0158742	1	3508	tags=46%, list=31%, signal=65%	20h	BI-3802
GSE15930_NAIVE_VS_24H_IN_VITRO_STIM_CD8_TCELL_UP	133	0.155114	2.06357	0	0.0158658	1	5667	tags=65%, list=49%, signal=126%	20h	BI-3802
GSE20366_TREG_VS_NAIVE_CD4_TCELL_DN	79	0.201573	2.062	0	0.0159986	1	4971	tags=63%, list=43%, signal=111%	20h	BI-3802
GO_REGULATION_OF_ADAPTIVE_IMMUNE_RESPONSE	70	0.212835	2.06125	0.00379507	0.0160504	1	2821	tags=46%, list=25%, signal=60%	20h	BI-3802
GSE41176_UNSTIM_VS_ANTI_IGM_STIM_BCELL_6H_DN	143	0.147379	2.06094	0.002	0.0160576	1	8049	tags=85%, list=70%, signal=279%	20h	BI-3802
GSE34156_UNTREATED_VS_6H_NOD2_LIGAND_TREATED_MONOCYTE_DN	117	0.162691	2.0607	0.00197628	0.0160635	1	3550	tags=47%, list=31%, signal=67%	20h	BI-3802
GO_NEGATIVE_REGULATION_OF_RESPONSE_TO_EXTERNAL_STIMULUS	131	0.153437	2.05988	0.010101	0.0161257	1	3431	tags=45%, list=30%, signal=63%	20h	BI-3802
GSE16266_CTRL_VS_LPS_STIM_MEF_UP	143	0.146249	2.05924	0.00387597	0.0161795	1	2357	tags=35%, list=21%, signal=43%	20h	BI-3802
GSE19198_CTRL_VS_IL21_TREATED_TCELL_1H_UP	82	0.200691	2.0585	0.00191205	0.0162281	1	4015	tags=55%, list=35%, signal=84%	20h	BI-3802
GSE37563_WT_VS_CTLA4_KO_CD4_TCELL_D4_POST_IMMUNIZATION_UP	103	0.176031	2.05782	0	0.0162755	1	8369	tags=90%, list=73%, signal=329%	20h	BI-3802
GSE13738_RESTING_VS_BYSTANDER_ACTIVATED_CD4_TCELL_UP	114	0.163599	2.05723	0.00395257	0.0163217	1	6705	tags=75%, list=58%, signal=177%	20h	BI-3802
GSE36891_UNSTIM_VS_POLYIC_TLR3_STIM_PERITONEAL_MACROPHAGE_DN	150	0.145115	2.05696	0.00204499	0.0163368	1	2643	tags=37%, list=23%, signal=48%	20h	BI-3802
GO_POSITIVE_REGULATION_OF_MAP_KINASE_ACTIVITY	114	0.166796	2.0568	0.00806452	0.016334	1	5056	tags=61%, list=44%, signal=107%	20h	BI-3802
GSE13411_SWITCHED_MEMORY_BCELL_VS_PLASMA_CELL_UP	173	0.134093	2.05611	0.00198413	0.0163978	1	5588	tags=62%, list=49%, signal=119%	20h	BI-3802
GSE22886_IL2_VS_IL15_STIM_NKCELL_UP	65	0.216112	2.05606	0.00426439	0.0163806	1	2833	tags=46%, list=25%, signal=61%	20h	BI-3802
GSE3982_MAC_VS_BCELL_DN	155	0.144374	2.0556	0.00200803	0.0164051	1	4960	tags=57%, list=43%, signal=100%	20h	BI-3802
GO_RETROGRADE_TRANSPORT_VESICLE_RECYCLING_WITHIN_GOLGI	17	0.414144	2.05389	0.00205761	0.0165477	1	4034	tags=76%, list=35%, signal=118%	20h	BI-3802
GSE3720_VD1_VS_VD2_GAMMADELTA_TCELL_WITH_PMA_STIM_DN	151	0.141917	2.05379	0	0.0165341	1	6760	tags=73%, list=59%, signal=175%	20h	BI-3802
GSE40274_CTRL_VS_FOXP3_AND_PBX1_TRANSDUCED_ACTIVATED_CD4_TCELL_UP	104	0.170729	2.05378	0.00623701	0.0165169	1	4242	tags=54%, list=37%, signal=85%	20h	BI-3802
GSE33425_CD8_ALPHAALPHA_VS_ALPHABETA_CD161_HIGH_TCELL_UP	164	0.14124	2.0532	0.00392927	0.0165622	1	7227	tags=77%, list=63%, signal=204%	20h	BI-3802
GSE17721_POLYIC_VS_GARDIQUIMOD_24H_BMDC_UP	133	0.153299	2.05318	0	0.0165462	1	5774	tags=65%, list=50%, signal=130%	20h	BI-3802
GSE27241_CTRL_VS_DIGOXIN_TREATED_CD4_TCELL_IN_TH17_POLARIZING_CONDITIONS_DN	128	0.156319	2.0527	0	0.0165774	1	1634	tags=30%, list=14%, signal=34%	20h	BI-3802
GO_REGULATION_OF_INTERLEUKIN_8_PRODUCTION	27	0.326732	2.05199	0.00592885	0.0166393	1	2637	tags=56%, list=23%, signal=72%	20h	BI-3802
GSE19941_UNSTIM_VS_LPS_AND_IL10_STIM_IL10_KO_MACROPHAGE_UP	113	0.169028	2.05171	0.00202429	0.0166596	1	2855	tags=42%, list=25%, signal=55%	20h	BI-3802
GSE3982_NEUTROPHIL_VS_BCELL_UP	106	0.174349	2.0512	0.00206612	0.0167083	1	3976	tags=52%, list=35%, signal=79%	20h	BI-3802
KAECH_DAY15_EFF_VS_MEMORY_CD8_TCELL_UP	135	0.151563	2.05097	0.0019685	0.0167168	1	2874	tags=40%, list=25%, signal=53%	20h	BI-3802
GO_REGULATION_OF_RESPONSE_TO_EXTERNAL_STIMULUS	487	0.0815925	2.0479	0.00401606	0.0170461	1	2829	tags=32%, list=25%, signal=41%	20h	BI-3802
GSE22935_UNSTIM_VS_48H_MBOVIS_BCG_STIM_MYD88_KO_MACROPHAGE_UP	116	0.161621	2.04725	0.00616016	0.0170929	1	2519	tags=38%, list=22%, signal=48%	20h	BI-3802
GSE40068_CXCR5POS_BCL6POS_TFH_VS_CXCR5NEG_BCL6NEG_CD4_TCELL_UP	155	0.139966	2.04633	0.00200803	0.0171607	1	5603	tags=63%, list=49%, signal=120%	20h	BI-3802
GO_MYD88_DEPENDENT_TOLL_LIKE_RECEPTOR_SIGNALING_PATHWAY	25	0.344876	2.04485	0.0077821	0.0172878	1	5237	tags=80%, list=46%, signal=147%	20h	BI-3802
GSE23502_BM_VS_COLON_TUMOR_MYELOID_DERIVED_SUPPRESSOR_CELL_DN	158	0.13705	2.04396	0.00811359	0.01736	1	4700	tags=54%, list=41%, signal=91%	20h	BI-3802
GSE14308_TH17_VS_INDUCED_TREG_UP	162	0.135224	2.04237	0.0039604	0.0175353	1	7262	tags=77%, list=63%, signal=205%	20h	BI-3802
GO_POSITIVE_REGULATION_OF_CYTOKINE_PRODUCTION_INVOLVED_IN_IMMUNE_RESPONSE	18	0.396211	2.0416	0.00197628	0.0175987	1	1837	tags=56%, list=16%, signal=66%	20h	BI-3802
GO_NEGATIVE_REGULATION_OF_ACTIN_FILAMENT_DEPOLYMERIZATION	21	0.381613	2.04023	0.0103734	0.0177443	1	2188	tags=57%, list=19%, signal=70%	20h	BI-3802
GSE14415_NATURAL_TREG_VS_FOXP3_KO_NATURAL_TREG_DN	89	0.188323	2.04012	0.00996016	0.0177387	1	5598	tags=67%, list=49%, signal=130%	20h	BI-3802
GSE15930_STIM_VS_STIM_AND_IFNAB_48H_CD8_T_CELL_UP	163	0.136769	2.03767	0.00988142	0.0179606	1	8530	tags=88%, list=74%, signal=336%	20h	BI-3802
GSE13306_LAMINA_PROPRIA_VS_SPLEEN_TREG_UP	157	0.138807	2.03697	0.00390625	0.0180129	1	5598	tags=62%, list=49%, signal=120%	20h	BI-3802
GSE10239_MEMORY_VS_KLRG1HIGH_EFF_CD8_TCELL_UP	116	0.162577	2.03666	0.0123203	0.0180165	1	4192	tags=53%, list=36%, signal=82%	20h	BI-3802
GSE14308_NAIVE_CD4_TCELL_VS_INDUCED_TREG_UP	152	0.144606	2.03546	0.00208333	0.0181311	1	6599	tags=72%, list=57%, signal=166%	20h	BI-3802
GO_REGULATION_OF_B_CELL_DIFFERENTIATION	17	0.416594	2.03416	0.00767754	0.0182637	1	3330	tags=71%, list=29%, signal=99%	20h	BI-3802
GSE3982_CENT_MEMORY_CD4_TCELL_VS_NKCELL_DN	123	0.158684	2.0303	0.00189753	0.0186502	1	5575	tags=64%, list=49%, signal=123%	20h	BI-3802
GSE43955_TGFB_IL6_VS_TGFB_IL6_IL23_TH17_ACT_CD4_TCELL_60H_UP	154	0.13844	2.0264	0.00798403	0.0190979	1	8129	tags=84%, list=71%, signal=285%	20h	BI-3802
GO_REGULATION_OF_NUCLEOTIDE_METABOLIC_PROCESS	83	0.192217	2.02599	0.0019084	0.0191416	1	2790	tags=43%, list=24%, signal=57%	20h	BI-3802
GO_LYMPHOCYTE_ACTIVATION_INVOLVED_IN_IMMUNE_RESPONSE	59	0.218514	2.02524	0.00203666	0.0192049	1	5291	tags=68%, list=46%, signal=125%	20h	BI-3802
GO_T_CELL_ACTIVATION_INVOLVED_IN_IMMUNE_RESPONSE	28	0.325934	2.02427	0.0040568	0.0192899	1	5291	tags=79%, list=46%, signal=145%	20h	BI-3802
GO_LEUKOCYTE_MIGRATION	107	0.169029	2.02299	0.00581395	0.0194263	1	5377	tags=64%, list=47%, signal=118%	20h	BI-3802
GSE360_L_DONOVANI_VS_B_MALAYI_HIGH_DOSE_MAC_DN	151	0.142998	2.02215	0.0105932	0.0194982	1	6139	tags=68%, list=53%, signal=143%	20h	BI-3802
GO_NEGATIVE_REGULATION_OF_TYPE_I_INTERFERON_PRODUCTION	33	0.297865	2.0214	0.00595238	0.0195663	1	3550	tags=61%, list=31%, signal=87%	20h	BI-3802
GO_POSITIVE_REGULATION_OF_LEUKOCYTE_CHEMOTAXIS	26	0.329191	2.02127	0.00394477	0.0195533	1	2854	tags=58%, list=25%, signal=77%	20h	BI-3802
GSE13306_RA_VS_UNTREATED_TREG_DN	96	0.174752	2.02079	0.00196078	0.0195882	1	4471	tags=56%, list=39%, signal=91%	20h	BI-3802
GSE2706_R848_VS_R848_AND_LPS_2H_STIM_DC_DN	74	0.202037	2.0206	0.0039604	0.0195865	1	3127	tags=47%, list=27%, signal=65%	20h	BI-3802
GSE27241_WT_CTRL_VS_DIGOXIN_TREATED_RORGT_KO_CD4_TCELL_IN_TH17_POLARIZING_CONDITIONS_UP	110	0.167814	2.0205	0	0.019578	1	3312	tags=45%, list=29%, signal=63%	20h	BI-3802
GSE9601_UNTREATED_VS_NFKB_INHIBITOR_TREATED_HCMV_INF_MONOCYTE_DN	145	0.140095	2.02024	0.0019802	0.019582	1	6413	tags=70%, list=56%, signal=156%	20h	BI-3802
GO_T_CELL_DIFFERENTIATION	72	0.201867	2.02	0.002	0.0195927	1	6152	tags=74%, list=54%, signal=157%	20h	BI-3802
GO_G_PROTEIN_COUPLED_RECEPTOR_SIGNALING_PATHWAY_COUPLED_TO_CYCLIC_NUCLEOTIDE_SECOND_MESSENGER	34	0.288131	2.01984	0.00601202	0.0195922	1	3457	tags=59%, list=30%, signal=84%	20h	BI-3802
GSE9006_TYPE_1_DIABETES_AT_DX_VS_1MONTH_POST_DX_PBMC_DN	125	0.157642	2.01962	0	0.0195883	1	3263	tags=44%, list=28%, signal=61%	20h	BI-3802
GSE2770_UNTREATED_VS_IL12_TREATED_ACT_CD4_TCELL_2H_UP	168	0.135656	2.01791	0.00194932	0.0197532	1	7149	tags=76%, list=62%, signal=197%	20h	BI-3802
GSE43863_DAY6_EFF_VS_DAY150_MEM_LY6C_INT_CXCR5POS_CD4_TCELL_UP	151	0.139892	2.01667	0.00622407	0.0198703	1	4348	tags=52%, list=38%, signal=82%	20h	BI-3802
GO_LYSOSOMAL_TRANSPORT	59	0.222649	2.01605	0.0140281	0.0199114	1	4270	tags=59%, list=37%, signal=94%	20h	BI-3802
GSE37605_C57BL6_VS_NOD_FOXP3_IRES_GFP_TREG_UP	33	0.293413	2.01558	0.00192678	0.0199411	1	3601	tags=61%, list=31%, signal=88%	20h	BI-3802
GO_FC_RECEPTOR_SIGNALING_PATHWAY	163	0.136724	2.01461	0.00613497	0.020025	1	8601	tags=88%, list=75%, signal=346%	20h	BI-3802
GSE10325_LUPUS_BCELL_VS_LUPUS_MYELOID_UP	177	0.130054	2.01446	0.0147059	0.020024	1	3656	tags=45%, list=32%, signal=64%	20h	BI-3802
GSE37301_PRO_BCELL_VS_GRANULOCYTE_MONOCYTE_PROGENITOR_DN	126	0.14983	2.01305	0.00200803	0.0201819	1	3403	tags=44%, list=30%, signal=62%	20h	BI-3802
GO_REGULATION_OF_AXON_GUIDANCE	19	0.374868	2.01279	0.00214133	0.0201852	1	2351	tags=58%, list=20%, signal=73%	20h	BI-3802
GSE17974_IL4_AND_ANTI_IL12_VS_UNTREATED_48H_ACT_CD4_TCELL_UP	100	0.167428	2.01082	0.00191939	0.0204213	1	2688	tags=40%, list=23%, signal=52%	20h	BI-3802
KEGG_FC_GAMMA_R_MEDIATED_PHAGOCYTOSIS	72	0.206151	2.00877	0.00399202	0.0206071	1	6901	tags=81%, list=60%, signal=200%	20h	BI-3802
GSE18791_CTRL_VS_NEWCASTLE_VIRUS_DC_18H_DN	97	0.178074	2.00772	0.00618557	0.0207143	1	1050	tags=27%, list=9%, signal=29%	20h	BI-3802
GSE22886_IGA_VS_IGM_MEMORY_BCELL_DN	143	0.146738	2.00641	0.00795229	0.0208505	1	1789	tags=30%, list=16%, signal=35%	20h	BI-3802
GSE7460_CTRL_VS_TGFB_TREATED_ACT_CD8_TCELL_DN	121	0.156352	2.00633	0.00761905	0.0208374	1	3824	tags=49%, list=33%, signal=72%	20h	BI-3802
GSE7852_LN_VS_THYMUS_TREG_UP	126	0.15361	2.00624	0	0.0208312	1	1901	tags=32%, list=17%, signal=38%	20h	BI-3802
GSE15624_3H_VS_6H_HALOFUGINONE_TREATED_CD4_TCELL_UP	120	0.159235	2.00558	0.00610998	0.0208885	1	6806	tags=75%, list=59%, signal=182%	20h	BI-3802
GSE37301_COMMON_LYMPHOID_PROGENITOR_VS_CD4_TCELL_DN	165	0.131567	2.0048	0.0060241	0.0209691	1	6935	tags=73%, list=60%, signal=182%	20h	BI-3802
GSE17974_0H_VS_4H_IN_VITRO_ACT_CD4_TCELL_UP	130	0.151226	2.00405	0.00200803	0.0210499	1	3319	tags=44%, list=29%, signal=61%	20h	BI-3802
GSE43863_TFH_VS_LY6C_LOW_CXCR5NEG_EFFECTOR_CD4_TCELL_UP	149	0.142939	2.00302	0.00957854	0.0211802	1	3159	tags=42%, list=27%, signal=57%	20h	BI-3802
GSE17186_MEMORY_VS_CD21HIGH_TRANSITIONAL_BCELL_DN	162	0.135489	2.00262	0.00410678	0.0212149	1	7259	tags=77%, list=63%, signal=205%	20h	BI-3802
GSE20715_0H_VS_24H_OZONE_TLR4_KO_LUNG_UP	121	0.155519	2.0024	0.00198807	0.0212138	1	2599	tags=38%, list=23%, signal=49%	20h	BI-3802
GO_REGULATION_OF_MAP_KINASE_ACTIVITY	192	0.124458	2.00217	0.00206186	0.0212217	1	5056	tags=56%, list=44%, signal=99%	20h	BI-3802
GSE44649_WT_VS_MIR155_KO_ACTIVATED_CD8_TCELL_UP	148	0.143597	1.99965	0.00200401	0.0215265	1	7376	tags=78%, list=64%, signal=216%	20h	BI-3802
GSE14000_4H_VS_16H_LPS_DC_UP	138	0.145705	1.99889	0.00576923	0.0216195	1	6338	tags=70%, list=55%, signal=153%	20h	BI-3802
GSE10240_IL17_VS_IL17_AND_IL22_STIM_PRIMARY_BRONCHIAL_EPITHELIAL_CELLS_UP	160	0.137737	1.99704	0.00561798	0.0218558	1	5117	tags=58%, list=45%, signal=103%	20h	BI-3802
GSE27670_BLIMP1_VS_LMP1_TRANSDUCED_GC_BCELL_UP	124	0.154368	1.99646	0.00601202	0.0219104	1	6028	tags=68%, list=52%, signal=141%	20h	BI-3802
GO_LYMPHOCYTE_MEDIATED_IMMUNITY	74	0.202381	1.99488	0.0120968	0.0221006	1	2502	tags=42%, list=22%, signal=53%	20h	BI-3802
GSE40274_CTRL_VS_GATA1_TRANSDUCED_ACTIVATED_CD4_TCELL_UP	83	0.189567	1.99448	0.0164948	0.0221196	1	4343	tags=57%, list=38%, signal=90%	20h	BI-3802
GSE36476_CTRL_VS_TSST_ACT_72H_MEMORY_CD4_TCELL_YOUNG_UP	151	0.141337	1.99239	0.00759013	0.0223749	1	5473	tags=62%, list=48%, signal=116%	20h	BI-3802
GO_REGULATION_OF_TUMOR_NECROSIS_FACTOR_MEDIATED_SIGNALING_PATHWAY	40	0.26655	1.99232	0.00604839	0.0223638	1	4990	tags=70%, list=43%, signal=123%	20h	BI-3802
GO_OLIGOSACCHARIDE_METABOLIC_PROCESS	43	0.256165	1.9903	0.00607287	0.022631	1	6419	tags=81%, list=56%, signal=184%	20h	BI-3802
GSE7831_UNSTIM_VS_INFLUENZA_STIM_PDC_1H_DN	139	0.146717	1.9893	0.0040568	0.0227507	1	3128	tags=42%, list=27%, signal=57%	20h	BI-3802
GO_TUBE_DEVELOPMENT	270	0.106724	1.98811	0.00394477	0.0228831	1	6802	tags=70%, list=59%, signal=167%	20h	BI-3802
GO_REGULATION_OF_CARBOHYDRATE_CATABOLIC_PROCESS	28	0.315128	1.98792	0.0142566	0.0228759	1	2132	tags=50%, list=19%, signal=61%	20h	BI-3802
KEGG_FOCAL_ADHESION	114	0.160328	1.98689	0.00625	0.022995	1	6843	tags=75%, list=60%, signal=185%	20h	BI-3802
GO_COMPLEMENT_ACTIVATION	19	0.385719	1.98608	0.00195312	0.0230927	1	3436	tags=68%, list=30%, signal=97%	20h	BI-3802
GSE22935_WT_VS_MYD88_KO_MACROPHAGE_48H_MBOVIS_BCG_STIM_DN	146	0.141458	1.98572	0.00570342	0.0231214	1	4218	tags=51%, list=37%, signal=79%	20h	BI-3802
GSE360_CTRL_VS_T_GONDII_DC_DN	108	0.160805	1.98494	0.00614754	0.0232142	1	3169	tags=44%, list=28%, signal=60%	20h	BI-3802
GSE360_CTRL_VS_L_MAJOR_DC_DN	121	0.155952	1.98456	0	0.0232393	1	2784	tags=40%, list=24%, signal=52%	20h	BI-3802
GSE27786_NEUTROPHIL_VS_MONO_MAC_UP	146	0.144893	1.98293	0.00396825	0.0234272	1	5753	tags=64%, list=50%, signal=127%	20h	BI-3802
GSE39820_CTRL_VS_TGFBETA1_IL6_CD4_TCELL_DN	160	0.134825	1.98067	0.00407332	0.0237017	1	7448	tags=78%, list=65%, signal=219%	20h	BI-3802
GO_NEGATIVE_REGULATION_OF_CELL_CELL_ADHESION	71	0.19686	1.98038	0.00591716	0.0237145	1	1635	tags=34%, list=14%, signal=39%	20h	BI-3802
GSE5503_MLN_DC_VS_SPLEEN_DC_ACTIVATED_ALLOGENIC_TCELL_UP	137	0.145789	1.97952	0.00581395	0.0238162	1	4634	tags=55%, list=40%, signal=91%	20h	BI-3802
GSE25088_IL4_VS_IL4_AND_ROSIGLITAZONE_STIM_STAT6_KO_MACROPHAGE_DAY10_UP	149	0.140374	1.97862	0.00395257	0.0239051	1	6504	tags=70%, list=57%, signal=160%	20h	BI-3802
GSE17721_PAM3CSK4_VS_GADIQUIMOD_6H_BMDC_DN	142	0.143559	1.97816	0.0100402	0.0239587	1	7837	tags=82%, list=68%, signal=256%	20h	BI-3802
GSE7219_WT_VS_NIK_NFKB2_KO_LPS_AND_ANTI_CD40_STIM_DC_DN	118	0.161637	1.97789	0.00403226	0.0239668	1	3419	tags=46%, list=30%, signal=64%	20h	BI-3802
GSE9316_IL6_KO_VS_IFNG_KO_INVIVO_EXPANDED_CD4_TCELL_UP	138	0.142396	1.97759	0.0101833	0.0239836	1	7791	tags=82%, list=68%, signal=251%	20h	BI-3802
GO_ACTIVATION_OF_PROTEIN_KINASE_ACTIVITY	163	0.132307	1.97687	0.015748	0.0240717	1	5056	tags=57%, list=44%, signal=100%	20h	BI-3802
GO_LEUKOCYTE_DEGRANULATION	17	0.391133	1.97641	0.0118812	0.0241055	1	4298	tags=76%, list=37%, signal=122%	20h	BI-3802
GSE35825_UNTREATED_VS_IFNA_STIM_MACROPHAGE_DN	106	0.168457	1.97536	0.00208768	0.024192	1	6211	tags=71%, list=54%, signal=153%	20h	BI-3802
GSE13306_TREG_VS_TCONV_SPLEEN_UP	101	0.167474	1.97532	0.0059761	0.0241728	1	6055	tags=69%, list=53%, signal=145%	20h	BI-3802
GSE7509_DC_VS_MONOCYTE_WITH_FCGRIIB_STIM_DN	137	0.145796	1.97529	0.0115607	0.0241559	1	2034	tags=32%, list=18%, signal=39%	20h	BI-3802
GSE5099_CLASSICAL_M1_VS_ALTERNATIVE_M2_MACROPHAGE_UP	135	0.149146	1.97457	0.00603622	0.0242356	1	4859	tags=57%, list=42%, signal=98%	20h	BI-3802
GO_CILIUM_MOVEMENT	15	0.419434	1.97451	0.00963391	0.0242239	1	3612	tags=73%, list=31%, signal=107%	20h	BI-3802
GSE10239_MEMORY_VS_KLRG1INT_EFF_CD8_TCELL_UP	121	0.153786	1.97439	0.00604839	0.0242113	1	4233	tags=52%, list=37%, signal=82%	20h	BI-3802
KEGG_GRAFT_VERSUS_HOST_DISEASE	17	0.40229	1.97371	0.0020202	0.0242901	1	4170	tags=76%, list=36%, signal=120%	20h	BI-3802
GSE15324_NAIVE_VS_ACTIVATED_CD8_TCELL_UP	127	0.153648	1.97282	0.00589391	0.0243995	1	5129	tags=60%, list=45%, signal=107%	20h	BI-3802
GO_POSITIVE_REGULATION_OF_CD4_POSITIVE_ALPHA_BETA_T_CELL_ACTIVATION	15	0.424837	1.97204	0.0100402	0.024481	1	2784	tags=67%, list=24%, signal=88%	20h	BI-3802
GSE27786_LSK_VS_CD4_TCELL_DN	147	0.136576	1.97172	0.0083682	0.0245035	1	5719	tags=63%, list=50%, signal=124%	20h	BI-3802
GO_ADENYLATE_CYCLASE_MODULATING_G_PROTEIN_COUPLED_RECEPTOR_SIGNALING_PATHWAY	32	0.29361	1.96902	0.00784314	0.0248485	1	3457	tags=59%, list=30%, signal=85%	20h	BI-3802
GSE1432_CTRL_VS_IFNG_24H_MICROGLIA_DN	130	0.152431	1.96863	0.0020202	0.0248822	1	2775	tags=39%, list=24%, signal=51%	20h	BI-3802
GSE17301_ACD3_ACD28_VS_ACD3_ACD28_AND_IFNA2_STIM_CD8_TCELL_DN	150	0.136314	1.96728	0.00414079	0.0250512	1	3279	tags=42%, list=29%, signal=58%	20h	BI-3802
KEGG_VIRAL_MYOCARDITIS	46	0.24429	1.96513	0.0039604	0.0253255	1	2199	tags=43%, list=19%, signal=54%	20h	BI-3802
GO_POSITIVE_REGULATION_OF_CYCLIC_NUCLEOTIDE_METABOLIC_PROCESS	35	0.274852	1.96512	0.00383877	0.0253001	1	3088	tags=54%, list=27%, signal=74%	20h	BI-3802
GSE37416_0H_VS_12H_F_TULARENSIS_LVS_NEUTROPHIL_UP	154	0.137213	1.96328	0.00203252	0.0255512	1	4487	tags=53%, list=39%, signal=85%	20h	BI-3802
GO_REGULATION_OF_SEQUENCE_SPECIFIC_DNA_BINDING_TRANSCRIPTION_FACTOR_ACTIVITY	238	0.110118	1.96275	0.00580271	0.0255905	1	5905	tags=62%, list=51%, signal=125%	20h	BI-3802
KEGG_CELL_ADHESION_MOLECULES_CAMS	52	0.228204	1.9625	0.0102249	0.0256075	1	2029	tags=40%, list=18%, signal=49%	20h	BI-3802
GSE10239_NAIVE_VS_MEMORY_CD8_TCELL_DN	105	0.163912	1.96218	0.00198807	0.0256148	1	5574	tags=65%, list=49%, signal=125%	20h	BI-3802
GO_FATTY_ACID_BETA_OXIDATION	41	0.259286	1.96205	0.00203252	0.0256062	1	5718	tags=76%, list=50%, signal=150%	20h	BI-3802
GSE35685_CD34POS_CD10NEG_CD62LPOS_VS_CD34POS_CD10POS_BONE_MARROW_DN	140	0.139805	1.96071	0.00394477	0.0257807	1	3911	tags=48%, list=34%, signal=72%	20h	BI-3802
GSE17301_IFNA2_VS_IFNA5_STIM_ACD3_ACD28_ACT_CD8_TCELL_UP	150	0.139012	1.96057	0.00377358	0.0257709	1	6006	tags=66%, list=52%, signal=136%	20h	BI-3802
GSE9239_CTRL_VS_TNF_INHIBITOR_TREATED_DC_UP	126	0.15229	1.95997	0.00813008	0.02582	1	5746	tags=65%, list=50%, signal=129%	20h	BI-3802
GSE37301_CD4_TCELL_VS_RAG2_KO_NK_CELL_DN	129	0.148423	1.95895	0.00613497	0.025941	1	4993	tags=58%, list=43%, signal=102%	20h	BI-3802
GSE3691_IFN_PRODUCING_KILLER_DC_VS_CONVENTIONAL_DC_SPLEEN_UP	151	0.137527	1.95887	0.00976562	0.0259248	1	8636	tags=89%, list=75%, signal=353%	20h	BI-3802
GO_LIPID_MODIFICATION	128	0.146984	1.95875	0.00630252	0.025916	1	7126	tags=77%, list=62%, signal=199%	20h	BI-3802
GSE7348_UNSTIM_VS_LPS_STIM_MACROPHAGE_DN	107	0.164506	1.95859	0.00408163	0.0259092	1	7254	tags=79%, list=63%, signal=213%	20h	BI-3802
GSE11864_CSF1_PAM3CYS_VS_CSF1_IFNG_PAM3CYS_IN_MAC_DN	121	0.153276	1.95834	0	0.0259141	1	1485	tags=28%, list=13%, signal=32%	20h	BI-3802
GO_TOLL_LIKE_RECEPTOR_SIGNALING_PATHWAY	65	0.207204	1.95742	0.00626305	0.0260333	1	5056	tags=65%, list=44%, signal=115%	20h	BI-3802
GSE41978_ID2_KO_VS_BIM_KO_KLRG1_LOW_EFFECTOR_CD8_TCELL_UP	124	0.15005	1.95635	0.00389105	0.0261617	1	7467	tags=80%, list=65%, signal=226%	20h	BI-3802
GSE14000_UNSTIM_VS_16H_LPS_DC_TRANSLATED_RNA_DN	116	0.156587	1.95559	0.0130719	0.0262447	1	2081	tags=34%, list=18%, signal=41%	20h	BI-3802
GO_CELL_MOTILITY	376	0.0885422	1.95476	0.00996016	0.0263654	1	1918	tags=25%, list=17%, signal=29%	20h	BI-3802
GO_BONE_CELL_DEVELOPMENT	17	0.399208	1.95383	0.0077821	0.0264826	1	6233	tags=94%, list=54%, signal=205%	20h	BI-3802
GSE39382_IL3_VS_IL3_IL33_TREATED_MAST_CELL_DN	124	0.149284	1.95369	0.00782779	0.0264848	1	2472	tags=36%, list=22%, signal=46%	20h	BI-3802
GSE14908_ATOPIC_VS_NONATOPIC_PATIENT_RESTING_CD4_TCELL_UP	151	0.135604	1.95278	0.00785855	0.0266059	1	8810	tags=90%, list=77%, signal=381%	20h	BI-3802
GSE7568_IL4_VS_IL4_AND_DEXAMETHASONE_TREATED_MACROPHAGE_DN	90	0.179415	1.95277	0.00613497	0.0265808	1	5869	tags=69%, list=51%, signal=140%	20h	BI-3802
GO_GRANULOCYTE_MIGRATION	19	0.373991	1.951	0.00788955	0.02682	1	4780	tags=79%, list=42%, signal=135%	20h	BI-3802
GO_REGULATION_OF_SYSTEM_PROCESS	187	0.12305	1.94916	0.00581395	0.0270825	1	4814	tags=54%, list=42%, signal=91%	20h	BI-3802
GSE27786_LIN_NEG_VS_NKTCELL_DN	157	0.136126	1.94886	0.0101215	0.0270986	1	7458	tags=78%, list=65%, signal=220%	20h	BI-3802
GSE43955_1H_VS_60H_ACT_CD4_TCELL_WITH_TGFB_IL6_UP	154	0.135351	1.94709	0.00814664	0.0273378	1	3762	tags=46%, list=33%, signal=68%	20h	BI-3802
GSE12366_NAIVE_VS_MEMORY_BCELL_DN	137	0.142757	1.94707	0.00399202	0.0273173	1	3662	tags=46%, list=32%, signal=67%	20h	BI-3802
GO_REGULATION_OF_I_KAPPAB_KINASE_NF_KAPPAB_SIGNALING	168	0.128274	1.94692	0.00763359	0.0273093	1	3129	tags=40%, list=27%, signal=54%	20h	BI-3802
GSE3039_CD4_TCELL_VS_ALPHABETA_CD8_TCELL_UP	120	0.152155	1.94661	0.0156556	0.0273408	1	4780	tags=57%, list=42%, signal=96%	20h	BI-3802
GO_MICROTUBULE_ANCHORING	17	0.387703	1.9466	0.0120724	0.0273152	1	6365	tags=94%, list=55%, signal=211%	20h	BI-3802
GSE4590_SMALL_VS_LARGE_PRE_BCELL_DN	94	0.173431	1.94596	0.00829876	0.0274022	1	2423	tags=38%, list=21%, signal=48%	20h	BI-3802
GSE3982_BCELL_VS_EFF_MEMORY_CD4_TCELL_DN	73	0.185011	1.94584	0.00189036	0.0273943	1	5127	tags=63%, list=45%, signal=113%	20h	BI-3802
GSE3982_MAC_VS_TH1_UP	129	0.149915	1.94373	0.00201613	0.0276946	1	7470	tags=80%, list=65%, signal=226%	20h	BI-3802
GSE22432_UNTREATED_VS_TGFB1_TREATED_COMMON_DC_PROGENITOR_UP	144	0.138973	1.94136	0.00787402	0.0280899	1	8077	tags=84%, list=70%, signal=279%	20h	BI-3802
GSE25123_WT_VS_PPARG_KO_MACROPHAGE_ROSIGLITAZONE_STIM_UP	117	0.154123	1.94077	0.00619835	0.0281473	1	2960	tags=41%, list=26%, signal=55%	20h	BI-3802
GO_POSITIVE_REGULATION_OF_INTERLEUKIN_1_BETA_PRODUCTION	16	0.397736	1.93992	0.00980392	0.0282589	1	4771	tags=81%, list=42%, signal=139%	20h	BI-3802
GO_POSITIVE_REGULATION_OF_CELL_ADHESION	198	0.117946	1.93966	0.0158103	0.0282705	1	2207	tags=31%, list=19%, signal=37%	20h	BI-3802
GSE26727_WT_VS_KLF2_KO_LPS_STIM_MACROPHAGE_UP	125	0.148315	1.9393	0.00199203	0.0283028	1	5667	tags=64%, list=49%, signal=125%	20h	BI-3802
GSE3039_ALPHABETA_CD8_TCELL_VS_B1_BCELL_UP	158	0.132647	1.93927	0.0040568	0.0282765	1	5768	tags=63%, list=50%, signal=125%	20h	BI-3802
GSE24634_TEFF_VS_TCONV_DAY10_IN_CULTURE_DN	124	0.14834	1.93794	0.00626305	0.0284378	1	3502	tags=45%, list=30%, signal=64%	20h	BI-3802
GSE360_T_GONDII_VS_B_MALAYI_LOW_DOSE_DC_DN	130	0.146641	1.93676	0.0160966	0.0286202	1	6111	tags=68%, list=53%, signal=143%	20h	BI-3802
GO_POSITIVE_REGULATION_OF_ALPHA_BETA_T_CELL_DIFFERENTIATION	22	0.349193	1.93539	0.012474	0.0288237	1	2784	tags=59%, list=24%, signal=78%	20h	BI-3802
GSE6259_FLT3L_INDUCED_VS_WT_SPLENIC_DC_33D1_POS_UP	114	0.155679	1.93535	0.00994036	0.0288031	1	2058	tags=33%, list=18%, signal=40%	20h	BI-3802
GO_REGULATION_OF_BEHAVIOR	17	0.39059	1.9348	0.00795229	0.028855	1	5656	tags=88%, list=49%, signal=174%	20h	BI-3802
GSE36392_MAC_VS_NEUTROPHIL_IL25_TREATED_LUNG_UP	155	0.133472	1.93283	0.00795229	0.0291778	1	3601	tags=45%, list=31%, signal=64%	20h	BI-3802
GSE2770_IL12_VS_IL4_TREATED_ACT_CD4_TCELL_48H_DN	156	0.133529	1.93234	0.00631579	0.0292222	1	7545	tags=79%, list=66%, signal=227%	20h	BI-3802
GSE30971_WBP7_HET_VS_KO_MACROPHAGE_2H_LPS_STIM_DN	115	0.150735	1.93208	0.00992064	0.0292349	1	4479	tags=54%, list=39%, signal=87%	20h	BI-3802
GO_GOLGI_TO_VACUOLE_TRANSPORT	26	0.317194	1.93014	0.00411523	0.0295404	1	6085	tags=85%, list=53%, signal=179%	20h	BI-3802
GSE43863_DAY6_EFF_VS_DAY150_MEM_TH1_CD4_TCELL_DN	131	0.144564	1.92975	0.00398406	0.0295934	1	1953	tags=31%, list=17%, signal=37%	20h	BI-3802
GSE37301_COMMON_LYMPHOID_PROGENITOR_VS_RAG2_KO_NK_CELL_DN	108	0.15914	1.92934	0.00198807	0.0296342	1	4571	tags=56%, list=40%, signal=91%	20h	BI-3802
GSE37301_PRO_BCELL_VS_RAG2_KO_NK_CELL_DN	128	0.142689	1.92818	0.00612245	0.0298021	1	4033	tags=49%, list=35%, signal=75%	20h	BI-3802
GO_POSITIVE_REGULATION_OF_RESPONSE_TO_WOUNDING	54	0.22162	1.92777	0.00595238	0.0298477	1	2784	tags=46%, list=24%, signal=61%	20h	BI-3802
GSE41867_NAIVE_VS_DAY6_LCMV_EFFECTOR_CD8_TCELL_UP	145	0.137861	1.92618	0.00628931	0.0300854	1	5012	tags=57%, list=44%, signal=100%	20h	BI-3802
GSE3039_NKT_CELL_VS_B2_BCELL_UP	133	0.141137	1.92475	0.00603622	0.0303102	1	3234	tags=42%, list=28%, signal=58%	20h	BI-3802
GO_CARDIAC_SEPTUM_DEVELOPMENT	44	0.242776	1.9206	0.00385356	0.0310022	1	4532	tags=64%, list=39%, signal=105%	20h	BI-3802
GSE3565_CTRL_VS_LPS_INJECTED_DUSP1_KO_SPLENOCYTES_DN	137	0.139157	1.91973	0.0117417	0.0311503	1	3619	tags=45%, list=31%, signal=65%	20h	BI-3802
GSE31082_CD4_VS_CD8_SP_THYMOCYTE_UP	154	0.1324	1.91844	0.00974659	0.0313493	1	4840	tags=55%, list=42%, signal=94%	20h	BI-3802
GSE10147_IL3_VS_IL3_AND_HIVP17_STIM_PDC_UP	136	0.13724	1.91671	0.00817996	0.0316466	1	5791	tags=64%, list=50%, signal=127%	20h	BI-3802
GSE3039_ALPHAALPHA_CD8_TCELL_VS_B2_BCELL_UP	126	0.143042	1.91653	0.0020284	0.0316468	1	4848	tags=56%, list=42%, signal=96%	20h	BI-3802
GO_REGULATION_OF_PHOSPHATIDYLINOSITOL_3_KINASE_SIGNALING	59	0.211515	1.91607	0.012024	0.0316993	1	5371	tags=68%, list=47%, signal=127%	20h	BI-3802
GSE11864_CSF1_IFNG_VS_CSF1_PAM3CYS_IN_MAC_UP	155	0.134027	1.91567	0.00804829	0.0317414	1	2038	tags=31%, list=18%, signal=37%	20h	BI-3802
GSE2405_0H_VS_3H_A_PHAGOCYTOPHILUM_STIM_NEUTROPHIL_UP	79	0.179237	1.91538	0.0083682	0.0317668	1	3626	tags=49%, list=32%, signal=72%	20h	BI-3802
GSE13485_DAY3_VS_DAY7_YF17D_VACCINE_PBMC_DN	87	0.180712	1.91481	0.00426439	0.031858	1	1108	tags=28%, list=10%, signal=30%	20h	BI-3802
GSE27786_NKCELL_VS_NKTCELL_UP	154	0.133678	1.91474	0.00408163	0.0318471	1	5497	tags=61%, list=48%, signal=115%	20h	BI-3802
GSE36888_UNTREATED_VS_IL2_TREATED_TCELL_6H_UP	117	0.151598	1.91438	0.00638298	0.0318893	1	4560	tags=55%, list=40%, signal=90%	20h	BI-3802
GO_DENDRITIC_CELL_DIFFERENTIATION	15	0.406623	1.91342	0.0176817	0.0320293	1	5291	tags=87%, list=46%, signal=160%	20h	BI-3802
GSE24081_CONTROLLER_VS_PROGRESSOR_HIV_SPECIFIC_CD8_TCELL_DN	118	0.154678	1.91339	0.0125523	0.0320082	1	3985	tags=50%, list=35%, signal=76%	20h	BI-3802
GSE6566_STRONG_VS_WEAK_DC_STIMULATED_CD4_TCELL_DN	117	0.153332	1.91233	0.00804829	0.0321627	1	6799	tags=74%, list=59%, signal=180%	20h	BI-3802
GO_ANTIGEN_PROCESSING_AND_PRESENTATION_OF_PEPTIDE_OR_POLYSACCHARIDE_ANTIGEN_VIA_MHC_CLASS_II	77	0.183954	1.91197	0.00817996	0.0321992	1	7002	tags=79%, list=61%, signal=201%	20h	BI-3802
GSE13493_DP_VS_CD4INTCD8POS_THYMOCYTE_UP	147	0.133525	1.91018	0.00980392	0.0324667	1	8333	tags=86%, list=73%, signal=308%	20h	BI-3802
GSE21774_CD62L_POS_CD56_DIM_VS_CD62L_NEG_CD56_DIM_NK_CELL_DN	98	0.166196	1.90983	0.015444	0.0325128	1	2561	tags=39%, list=22%, signal=49%	20h	BI-3802
GSE18893_TCONV_VS_TREG_24H_CULTURE_DN	133	0.14564	1.90936	0.00394477	0.0325867	1	1887	tags=31%, list=16%, signal=36%	20h	BI-3802
GSE14415_INDUCED_VS_NATURAL_TREG_UP	100	0.162809	1.90877	0.00598802	0.0326635	1	5728	tags=66%, list=50%, signal=130%	20h	BI-3802
GO_NEGATIVE_REGULATION_OF_LEUKOCYTE_APOPTOTIC_PROCESS	23	0.327367	1.90828	0	0.0327331	1	3239	tags=61%, list=28%, signal=85%	20h	BI-3802
GSE15750_DAY6_VS_DAY10_EFF_CD8_TCELL_DN	142	0.136718	1.90825	0.0119522	0.0327056	1	5649	tags=63%, list=49%, signal=122%	20h	BI-3802
GSE37533_UNTREATED_VS_PIOGLIZATONE_TREATED_CD4_TCELL_PPARG1_AND_FOXP3_TRASDUCED_DN	158	0.130326	1.90766	0.00583658	0.032785	1	8485	tags=87%, list=74%, signal=327%	20h	BI-3802
GSE17301_CTRL_VS_48H_IFNA2_STIM_CD8_TCELL_UP	171	0.125533	1.90748	0.0122951	0.0327772	1	8993	tags=91%, list=78%, signal=411%	20h	BI-3802
GSE30962_PRIMARY_VS_SECONDARY_ACUTE_LCMV_INF_CD8_TCELL_DN	120	0.146592	1.90555	0.0140562	0.0331175	1	4173	tags=51%, list=36%, signal=79%	20h	BI-3802
GO_MEMBRANE_DOCKING	50	0.225122	1.90365	0.0040568	0.0334428	1	6156	tags=76%, list=54%, signal=163%	20h	BI-3802
GSE37605_C57BL6_VS_NOD_FOXP3_IRES_GFP_TREG_DN	137	0.142014	1.90172	0.00978474	0.0338063	1	7780	tags=82%, list=68%, signal=250%	20h	BI-3802
GO_GROWTH	210	0.115666	1.9014	0.00603622	0.0338331	1	7175	tags=74%, list=62%, signal=193%	20h	BI-3802
GSE18791_CTRL_VS_NEWCASTLE_VIRUS_DC_4H_DN	107	0.157481	1.89904	0.010395	0.0342502	1	4542	tags=55%, list=40%, signal=90%	20h	BI-3802
GSE17580_UNINFECTED_VS_S_MANSONI_INF_TREG_UP	153	0.13244	1.89897	0.00408998	0.0342352	1	3454	tags=43%, list=30%, signal=61%	20h	BI-3802
GO_NEGATIVE_REGULATION_OF_CELL_DIFFERENTIATION	278	0.100315	1.89782	0.00813008	0.0344107	1	3462	tags=40%, list=30%, signal=56%	20h	BI-3802
GSE5589_LPS_AND_IL10_VS_LPS_AND_IL6_STIM_IL10_KO_MACROPHAGE_45MIN_UP	110	0.156543	1.89477	0.00994036	0.0349742	1	7514	tags=81%, list=65%, signal=232%	20h	BI-3802
GSE37605_C57BL6_VS_NOD_FOXP3_FUSION_GFP_TREG_UP	21	0.343796	1.89476	0.0101215	0.0349449	1	3716	tags=67%, list=32%, signal=98%	20h	BI-3802
GSE10240_IL22_VS_IL22_AND_IL17_STIM_PRIMARY_BRONCHIAL_EPITHELIAL_CELLS_UP	144	0.137872	1.89474	0.0077821	0.0349167	1	5217	tags=59%, list=45%, signal=107%	20h	BI-3802
GO_REGULATION_OF_JNK_CASCADE	102	0.158232	1.8941	0.0138614	0.0350116	1	2365	tags=36%, list=21%, signal=45%	20h	BI-3802
KAECH_DAY8_EFF_VS_DAY15_EFF_CD8_TCELL_DN	145	0.133481	1.89395	0.0137255	0.0350049	1	4507	tags=52%, list=39%, signal=85%	20h	BI-3802
GSE17721_CTRL_VS_PAM3CSK4_1H_BMDC_DN	108	0.150652	1.89154	0.00990099	0.0354719	1	2859	tags=40%, list=25%, signal=53%	20h	BI-3802
GO_CYTOSOLIC_TRANSPORT	149	0.133501	1.89124	0.0117417	0.035497	1	7970	tags=83%, list=69%, signal=266%	20h	BI-3802
GSE6259_33D1_POS_VS_DEC205_POS_FLT3L_INDUCED_SPLENIC_DC_DN	140	0.136935	1.89028	0.0100806	0.0356331	1	5585	tags=62%, list=49%, signal=119%	20h	BI-3802
GSE13522_WT_VS_IFNG_KO_SKIN_UP	32	0.279559	1.89011	0.0040568	0.0356277	1	3618	tags=59%, list=31%, signal=86%	20h	BI-3802
GSE17721_POLYIC_VS_CPG_24H_BMDC_UP	135	0.143246	1.88911	0.00813008	0.0358162	1	6458	tags=70%, list=56%, signal=159%	20h	BI-3802
GSE7568_CTRL_VS_24H_TGFB_TREATED_MACROPHAGES_WITH_IL4_AND_DEXAMETHASONE_UP	141	0.136838	1.88832	0.00596422	0.035935	1	6269	tags=68%, list=55%, signal=148%	20h	BI-3802
GSE22886_NAIVE_CD8_TCELL_VS_DC_UP	145	0.13653	1.88793	0.00823045	0.0359782	1	3680	tags=46%, list=32%, signal=66%	20h	BI-3802
GSE18893_CTRL_VS_TNF_TREATED_TREG_2H_DN	121	0.143895	1.88652	0.00200401	0.0362513	1	5390	tags=61%, list=47%, signal=114%	20h	BI-3802
GO_REGULATION_OF_RHO_PROTEIN_SIGNAL_TRANSDUCTION	68	0.198868	1.88649	0.0100402	0.036226	1	6514	tags=76%, list=57%, signal=176%	20h	BI-3802
GSE11961_FOLLICULAR_BCELL_VS_MARGINAL_ZONE_BCELL_UP	115	0.152623	1.88552	0.00203666	0.0364136	1	7355	tags=79%, list=64%, signal=218%	20h	BI-3802
GSE21360_NAIVE_VS_SECONDARY_MEMORY_CD8_TCELL_DN	110	0.151318	1.88546	0.0095057	0.0363882	1	1724	tags=30%, list=15%, signal=35%	20h	BI-3802
GSE7460_WT_VS_FOXP3_HET_ACT_WITH_TGFB_TCONV_UP	142	0.133708	1.8853	0.00775194	0.0363841	1	4874	tags=56%, list=42%, signal=95%	20h	BI-3802
GSE17974_IL4_AND_ANTI_IL12_VS_UNTREATED_2H_ACT_CD4_TCELL_UP	114	0.14978	1.88489	0.0114068	0.0364272	1	3133	tags=42%, list=27%, signal=57%	20h	BI-3802
GSE3982_DC_VS_NEUTROPHIL_LPS_STIM_DN	110	0.155384	1.88484	0.00197628	0.036401	1	7945	tags=85%, list=69%, signal=271%	20h	BI-3802
GO_POSITIVE_REGULATION_OF_INTRACELLULAR_SIGNAL_TRANSDUCTION	471	0.0767811	1.88308	0.0142566	0.0367661	1	6569	tags=65%, list=57%, signal=145%	20h	BI-3802
GSE17721_PAM3CSK4_VS_GADIQUIMOD_12H_BMDC_DN	138	0.13626	1.88268	0.0078125	0.036805	1	6695	tags=72%, list=58%, signal=170%	20h	BI-3802
GO_REGULATION_OF_BODY_FLUID_LEVELS	229	0.112089	1.8824	0.00808081	0.0368275	1	5410	tags=58%, list=47%, signal=108%	20h	BI-3802
GO_POSITIVE_REGULATION_OF_INTERLEUKIN_1_PRODUCTION	18	0.363029	1.88236	0.0134875	0.0368038	1	4771	tags=78%, list=42%, signal=133%	20h	BI-3802
GSE7831_1H_VS_4H_INFLUENZA_STIM_PDC_UP	129	0.140857	1.88214	0.0102459	0.0368241	1	6415	tags=70%, list=56%, signal=156%	20h	BI-3802
GSE45382_UNTREATED_VS_TGFB_TREATED_MACROPHAGES_UP	160	0.128227	1.88115	0.0059761	0.0370087	1	3214	tags=41%, list=28%, signal=56%	20h	BI-3802
GSE22527_ANTI_CD3_INVIVO_VS_UNTREATED_MOUSE_TREG_UP	100	0.159701	1.88047	0.00988142	0.0371278	1	6223	tags=70%, list=54%, signal=151%	20h	BI-3802
GO_MEMBRANE_BUDDING	93	0.169227	1.87921	0.00769231	0.0373292	1	7460	tags=82%, list=65%, signal=231%	20h	BI-3802
GSE33162_UNTREATED_VS_4H_LPS_STIM_HDAC3_HET_MACROPHAGE_DN	144	0.135819	1.87804	0.0117878	0.0375107	1	4203	tags=50%, list=37%, signal=78%	20h	BI-3802
GSE32164_RESTING_DIFFERENTIATED_VS_CMYC_INHIBITED_MACROPHAGE_UP	135	0.139674	1.877	0.00206186	0.0377017	1	4541	tags=53%, list=40%, signal=87%	20h	BI-3802
GO_DEVELOPMENTAL_GROWTH	170	0.124356	1.87683	0.0077821	0.0377003	1	7175	tags=75%, list=62%, signal=196%	20h	BI-3802
GSE25087_FETAL_VS_ADULT_TCONV_DN	120	0.143799	1.87623	0.00798403	0.0377946	1	5258	tags=60%, list=46%, signal=109%	20h	BI-3802
GSE32034_UNTREATED_VS_ROSIGLIZATONE_TREATED_LY6C_LOW_MONOCYTE_UP	80	0.180631	1.87603	0.00801603	0.0377912	1	3683	tags=50%, list=32%, signal=73%	20h	BI-3802
GSE14908_RESTING_VS_HDM_STIM_CD4_TCELL_ATOPIC_PATIENT_DN	156	0.129953	1.875	0.00965251	0.0379641	1	4934	tags=56%, list=43%, signal=96%	20h	BI-3802
GSE25123_IL4_VS_IL4_AND_ROSIGLITAZONE_STIM_PPARG_KO_MACROPHAGE_DAY10_DN	121	0.144807	1.87437	0.00829876	0.0380709	1	2246	tags=34%, list=20%, signal=42%	20h	BI-3802
GSE23398_WT_VS_IL2_KO_CD4_TCELL_SCURFY_MOUSE_DN	166	0.127891	1.87412	0.0161616	0.0380798	1	6926	tags=73%, list=60%, signal=181%	20h	BI-3802
GSE24142_EARLY_THYMIC_PROGENITOR_VS_DN3_THYMOCYTE_FETAL_DN	129	0.140081	1.87304	0.01	0.0382634	1	7938	tags=83%, list=69%, signal=265%	20h	BI-3802
GO_ERBB_SIGNALING_PATHWAY	53	0.216672	1.8728	0.0021097	0.0382844	1	6843	tags=81%, list=60%, signal=200%	20h	BI-3802
GSE23321_CD8_STEM_CELL_MEMORY_VS_CENTRAL_MEMORY_CD8_TCELL_DN	172	0.122942	1.87224	0.0146444	0.0383849	1	5889	tags=63%, list=51%, signal=128%	20h	BI-3802
GSE46606_IRF4MID_VS_WT_CD40L_IL2_IL5_DAY3_STIMULATED_BCELL_DN	167	0.126332	1.87185	0.0118577	0.0384181	1	6068	tags=65%, list=53%, signal=136%	20h	BI-3802
GSE27241_CTRL_VS_DIGOXIN_TREATED_RORGT_KO_CD4_TCELL_IN_TH17_POLARIZING_CONDITIONS_DN	115	0.151969	1.87182	0.0141129	0.0383896	1	3266	tags=43%, list=28%, signal=60%	20h	BI-3802
GSE27786_NKTCELL_VS_NEUTROPHIL_DN	126	0.140113	1.87118	0.010101	0.0384973	1	7617	tags=80%, list=66%, signal=235%	20h	BI-3802
GO_REGULATION_OF_CELL_MORPHOGENESIS	321	0.091735	1.86957	0.00202429	0.0388062	1	6706	tags=67%, list=58%, signal=157%	20h	BI-3802
GSE26495_PD1HIGH_VS_PD1LOW_CD8_TCELL_DN	76	0.182786	1.86848	0.0142857	0.0390175	1	6379	tags=74%, list=56%, signal=165%	20h	BI-3802
GSE40277_EOS_AND_LEF1_TRANSDUCED_VS_GATA1_AND_SATB1_TRANSDUCED_CD4_TCELL_UP	138	0.137919	1.8673	0.0165975	0.0392414	1	7259	tags=77%, list=63%, signal=206%	20h	BI-3802
GO_REGULATION_OF_ACTIN_FILAMENT_DEPOLYMERIZATION	30	0.288394	1.86619	0.0140845	0.0394631	1	2822	tags=53%, list=25%, signal=71%	20h	BI-3802
GSE3565_DUSP1_VS_WT_SPLENOCYTES_DN	148	0.129488	1.86483	0.0121212	0.0396995	1	3499	tags=43%, list=30%, signal=61%	20h	BI-3802
GSE360_T_GONDII_VS_B_MALAYI_LOW_DOSE_DC_UP	115	0.149886	1.86185	0.01002	0.0403432	1	1791	tags=30%, list=16%, signal=36%	20h	BI-3802
GSE37416_0H_VS_3H_F_TULARENSIS_LVS_NEUTROPHIL_UP	165	0.124014	1.86097	0.0162272	0.040508	1	7508	tags=78%, list=65%, signal=221%	20h	BI-3802
GSE21033_1H_VS_12H_POLYIC_STIM_DC_UP	133	0.140111	1.85962	0.0165746	0.0407898	1	3764	tags=47%, list=33%, signal=69%	20h	BI-3802
GSE27859_MACROPHAGE_VS_CD11C_INT_F480_INT_DC_UP	109	0.151057	1.85921	0.0149254	0.0408572	1	4710	tags=56%, list=41%, signal=94%	20h	BI-3802
GSE32986_CURDLAN_LOWDOSE_VS_CURDLAN_HIGHDOSE_STIM_DC_UP	153	0.129529	1.85876	0.0166667	0.0409157	1	3487	tags=43%, list=30%, signal=61%	20h	BI-3802
GO_LEUKOCYTE_CHEMOTAXIS	33	0.27356	1.85783	0.0202429	0.0410731	1	1043	tags=36%, list=9%, signal=40%	20h	BI-3802
GSE11961_GERMINAL_CENTER_BCELL_DAY7_VS_PLASMA_CELL_DAY7_DN	149	0.133116	1.85698	0.00974659	0.041212	1	7049	tags=74%, list=61%, signal=190%	20h	BI-3802
GSE3039_NKT_CELL_VS_B2_BCELL_DN	113	0.147038	1.85686	0.00967118	0.0412056	1	1885	tags=31%, list=16%, signal=37%	20h	BI-3802
GSE36888_UNTREATED_VS_IL2_TREATED_TCELL_17H_DN	113	0.148688	1.85614	0.0173745	0.0413134	1	2578	tags=37%, list=22%, signal=47%	20h	BI-3802
GO_CYCLIC_NUCLEOTIDE_METABOLIC_PROCESS	20	0.347428	1.85603	0.011976	0.0412968	1	6355	tags=90%, list=55%, signal=201%	20h	BI-3802
GSE46606_IRF4_KO_VS_WT_UNSTIM_BCELL_DN	100	0.161018	1.8535	0.0139442	0.0418603	1	2761	tags=40%, list=24%, signal=52%	20h	BI-3802
GSE2770_UNTREATED_VS_IL4_TREATED_ACT_CD4_TCELL_6H_UP	144	0.130362	1.85349	0.00200803	0.0418273	1	5382	tags=60%, list=47%, signal=111%	20h	BI-3802
GO_POSITIVE_REGULATION_OF_SMALL_GTPASE_MEDIATED_SIGNAL_TRANSDUCTION	17	0.374854	1.85336	0.00594059	0.0418269	1	3133	tags=65%, list=27%, signal=89%	20h	BI-3802
GSE16755_CTRL_VS_IFNA_TREATED_MAC_UP	153	0.125672	1.85239	0.00766283	0.0419999	1	4507	tags=52%, list=39%, signal=84%	20h	BI-3802
GSE43863_TH1_VS_LY6C_LOW_CXCR5NEG_EFFECTOR_CD4_TCELL_DN	175	0.120932	1.85119	0.006	0.0422506	1	7757	tags=79%, list=68%, signal=241%	20h	BI-3802
GSE18281_SUBCAPSULAR_VS_PERIMEDULLARY_CORTICAL_REGION_OF_THYMUS_UP	145	0.133095	1.85092	0.00809717	0.0422759	1	5700	tags=63%, list=50%, signal=123%	20h	BI-3802
GSE7219_UNSTIM_VS_LPS_AND_ANTI_CD40_STIM_NIK_NFKB2_KO_DC_DN	136	0.136654	1.85074	0.0119522	0.0422798	1	3770	tags=46%, list=33%, signal=68%	20h	BI-3802
GSE15930_NAIVE_VS_48H_IN_VITRO_STIM_CD8_TCELL_UP	118	0.142947	1.85024	0.00589391	0.0423486	1	5579	tags=63%, list=49%, signal=121%	20h	BI-3802
GSE17974_0H_VS_2H_IN_VITRO_ACT_CD4_TCELL_UP	142	0.130226	1.84997	0.00809717	0.0423701	1	6370	tags=68%, list=55%, signal=151%	20h	BI-3802
GO_PROTEIN_ACTIVATION_CASCADE	23	0.326783	1.84888	0.00401606	0.0425622	1	1747	tags=48%, list=15%, signal=56%	20h	BI-3802
GSE14413_UNSTIM_VS_IFNB_STIM_RAW264_CELLS_DN	31	0.274305	1.84855	0.0250965	0.0425954	1	3898	tags=61%, list=34%, signal=93%	20h	BI-3802
GSE4590_SMALL_VS_LARGE_PRE_BCELL_UP	107	0.157378	1.84836	0.0159681	0.0426148	1	5617	tags=64%, list=49%, signal=125%	20h	BI-3802
GSE21360_TERTIARY_VS_QUATERNARY_MEMORY_CD8_TCELL_UP	113	0.14939	1.84764	0.0158103	0.0427691	1	4807	tags=57%, list=42%, signal=96%	20h	BI-3802
GSE41176_UNSTIM_VS_ANTI_IGM_STIM_BCELL_24H_UP	71	0.186072	1.84704	0.004158	0.0428834	1	2891	tags=44%, list=25%, signal=58%	20h	BI-3802
GSE11057_NAIVE_VS_MEMORY_CD4_TCELL_DN	153	0.128398	1.84671	0.0140562	0.0429345	1	4401	tags=51%, list=38%, signal=82%	20h	BI-3802
GSE39820_TGFBETA3_IL6_VS_TGFBETA3_IL6_IL23A_TREATED_CD4_TCELL_UP	151	0.129832	1.84609	0.00976562	0.0430467	1	9332	tags=94%, list=81%, signal=494%	20h	BI-3802
GO_POSITIVE_REGULATION_OF_B_CELL_ACTIVATION	53	0.218518	1.84598	0.0175439	0.0430343	1	3570	tags=53%, list=31%, signal=76%	20h	BI-3802
GSE21063_WT_VS_NFATC1_KO_16H_ANTI_IGM_STIM_BCELL_DN	61	0.205013	1.84595	0.014	0.0430017	1	2930	tags=46%, list=26%, signal=61%	20h	BI-3802
KEGG_TOLL_LIKE_RECEPTOR_SIGNALING_PATHWAY	65	0.191362	1.84415	0.00809717	0.0434239	1	5237	tags=65%, list=46%, signal=118%	20h	BI-3802
GSE3982_MAC_VS_NEUTROPHIL_DN	119	0.144465	1.84352	0.0105932	0.0435425	1	4922	tags=57%, list=43%, signal=99%	20h	BI-3802
GO_MEMBRANE_INVAGINATION	27	0.301385	1.84333	0.015748	0.0435546	1	2502	tags=52%, list=22%, signal=66%	20h	BI-3802
GSE42021_TREG_PLN_VS_CD24INT_TREG_THYMUS_DN	135	0.136905	1.84289	0.0140281	0.0436297	1	2700	tags=37%, list=23%, signal=48%	20h	BI-3802
GO_NEGATIVE_REGULATION_OF_LOCOMOTION	125	0.139189	1.84251	0.0240964	0.0436763	1	6598	tags=71%, list=57%, signal=165%	20h	BI-3802
GSE40274_FOXP3_VS_FOXP3_AND_IRF4_TRANSDUCED_ACTIVATED_CD4_TCELL_UP	138	0.136337	1.84247	0.0123203	0.0436452	1	3780	tags=46%, list=33%, signal=68%	20h	BI-3802
GO_TRANSMEMBRANE_RECEPTOR_PROTEIN_TYROSINE_KINASE_SIGNALING_PATHWAY	290	0.0952217	1.84245	0.00788955	0.0436113	1	7134	tags=71%, list=62%, signal=184%	20h	BI-3802
GSE24574_BCL6_HIGH_TFH_VS_NAIVE_CD4_TCELL_UP	117	0.143002	1.84244	0.016632	0.0435766	1	5247	tags=60%, list=46%, signal=109%	20h	BI-3802
GSE2770_IL4_ACT_VS_ACT_CD4_TCELL_48H_DN	129	0.135394	1.84153	0.0241935	0.043802	1	6388	tags=69%, list=56%, signal=154%	20h	BI-3802
GSE40666_WT_VS_STAT4_KO_CD8_TCELL_DN	165	0.124929	1.84042	0.00588235	0.0440241	1	8194	tags=84%, list=71%, signal=287%	20h	BI-3802
GO_RESPONSE_TO_MONOAMINE	18	0.353934	1.84003	0.0116959	0.044081	1	6152	tags=89%, list=54%, signal=191%	20h	BI-3802
GSE21033_1H_VS_12H_POLYIC_STIM_DC_DN	97	0.161178	1.83957	0.00392157	0.0441743	1	6336	tags=71%, list=55%, signal=157%	20h	BI-3802
GO_STRIATED_MUSCLE_CELL_DIFFERENTIATION	80	0.174507	1.8388	0.0143149	0.0443432	1	3322	tags=46%, list=29%, signal=65%	20h	BI-3802
GO_NEGATIVE_REGULATION_OF_MUSCLE_CELL_APOPTOTIC_PROCESS	16	0.383432	1.83836	0.0102669	0.0444006	1	4217	tags=75%, list=37%, signal=118%	20h	BI-3802
GO_CELLULAR_LIPID_CATABOLIC_PROCESS	90	0.165936	1.83776	0.0182927	0.0445045	1	5512	tags=64%, list=48%, signal=123%	20h	BI-3802
GSE37301_LYMPHOID_PRIMED_MPP_VS_GRAN_MONO_PROGENITOR_DN	172	0.124629	1.83768	0.0144628	0.0444865	1	8542	tags=87%, list=74%, signal=333%	20h	BI-3802
GSE37416_12H_VS_24H_F_TULARENSIS_LVS_NEUTROPHIL_UP	154	0.128317	1.83589	0.00795229	0.0448517	1	5707	tags=62%, list=50%, signal=122%	20h	BI-3802
GSE11864_UNTREATED_VS_CSF1_IFNG_IN_MAC_UP	154	0.128681	1.8347	0.0060241	0.0451133	1	3763	tags=45%, list=33%, signal=67%	20h	BI-3802
GSE15930_NAIVE_VS_48H_IN_VITRO_STIM_IFNAB_CD8_TCELL_UP	119	0.146214	1.83382	0.00402414	0.045305	1	5578	tags=63%, list=49%, signal=121%	20h	BI-3802
GSE39110_UNTREATED_VS_IL2_TREATED_CD8_TCELL_DAY6_POST_IMMUNIZATION_UP	119	0.14481	1.83375	0.0182186	0.04528	1	1249	tags=25%, list=11%, signal=28%	20h	BI-3802
GSE9509_LPS_VS_LPS_AND_IL10_STIM_IL10_KO_MACROPHAGE_30MIN_DN	148	0.127404	1.83308	0.0175097	0.0454302	1	3445	tags=43%, list=30%, signal=60%	20h	BI-3802
GSE22140_GERMFREE_VS_SPF_ARTHRITIC_MOUSE_CD4_TCELL_DN	155	0.124288	1.83279	0.0122699	0.0454702	1	4224	tags=49%, list=37%, signal=76%	20h	BI-3802
GO_MYELOID_CELL_DIFFERENTIATION	119	0.143505	1.83269	0.0077821	0.0454506	1	8602	tags=89%, list=75%, signal=351%	20h	BI-3802
GO_NEGATIVE_REGULATION_OF_VIRAL_GENOME_REPLICATION	31	0.278066	1.83169	0.0191489	0.045688	1	7932	tags=97%, list=69%, signal=312%	20h	BI-3802
GSE7219_UNSTIM_VS_LPS_AND_ANTI_CD40_STIM_DC_DN	121	0.142912	1.83166	0.00790514	0.0456556	1	3502	tags=45%, list=30%, signal=64%	20h	BI-3802
GSE15330_LYMPHOID_MULTIPOTENT_VS_MEGAKARYOCYTE_ERYTHROID_PROGENITOR_IKAROS_KO_UP	117	0.143453	1.83106	0.0159046	0.0457457	1	3867	tags=48%, list=34%, signal=71%	20h	BI-3802
GSE22033_UNTREATED_VS_ROSIGLITAZONE_TREATED_MEF_DN	135	0.135809	1.82852	0.0115385	0.0463443	1	6202	tags=67%, list=54%, signal=145%	20h	BI-3802
GSE2770_IL4_ACT_VS_ACT_CD4_TCELL_6H_UP	136	0.136784	1.82849	0.0146138	0.0463105	1	6810	tags=73%, list=59%, signal=177%	20h	BI-3802
GO_REGULATION_OF_INTERLEUKIN_12_PRODUCTION	31	0.275681	1.8282	0.0119284	0.0463405	1	2029	tags=45%, list=18%, signal=55%	20h	BI-3802
GSE41867_LCMV_ARMSTRONG_VS_CLONE13_DAY8_EFFECTOR_CD8_TCELL_UP	159	0.124342	1.82733	0.0138889	0.0465113	1	8418	tags=86%, list=73%, signal=315%	20h	BI-3802
GSE16450_CTRL_VS_IFNA_6H_STIM_MATURE_NEURON_CELL_LINE_UP	94	0.158663	1.82725	0.0168067	0.0464954	1	2958	tags=41%, list=26%, signal=55%	20h	BI-3802
GSE30971_WBP7_HET_VS_KO_MACROPHAGE_DN	110	0.147875	1.82707	0.0136986	0.0465	1	4479	tags=54%, list=39%, signal=87%	20h	BI-3802
GSE37534_GW1929_VS_PIOGLITAZONE_TREATED_CD4_TCELL_PPARG1_FOXP3_TRANSDUCED_UP	109	0.152287	1.82633	0.015534	0.0466718	1	4696	tags=56%, list=41%, signal=94%	20h	BI-3802
GSE26030_TH1_VS_TH17_DAY15_POST_POLARIZATION_DN	136	0.134803	1.82566	0.0156556	0.0468097	1	6748	tags=72%, list=59%, signal=173%	20h	BI-3802
GO_LUNG_MORPHOGENESIS	20	0.337271	1.82531	0.0132576	0.0468491	1	5897	tags=85%, list=51%, signal=174%	20h	BI-3802
GSE17721_0.5H_VS_12H_POLYIC_BMDC_DN	142	0.134248	1.82485	0.016129	0.046948	1	7619	tags=80%, list=66%, signal=233%	20h	BI-3802
GO_NEGATIVE_REGULATION_OF_REACTIVE_OXYGEN_SPECIES_METABOLIC_PROCESS	23	0.325486	1.8247	0.0123711	0.0469567	1	2761	tags=57%, list=24%, signal=74%	20h	BI-3802
GO_REGULATION_OF_ORGANELLE_ASSEMBLY	124	0.1417	1.82192	0.0176471	0.0476046	1	5894	tags=65%, list=51%, signal=133%	20h	BI-3802
GSE5589_IL6_KO_VS_IL10_KO_LPS_AND_IL10_STIM_MACROPHAGE_45MIN_DN	140	0.131838	1.82165	0.0121951	0.0476377	1	8105	tags=84%, list=71%, signal=280%	20h	BI-3802
GSE34006_WT_VS_A2AR_KO_TREG_DN	132	0.138293	1.82147	0.0258449	0.0476387	1	1736	tags=29%, list=15%, signal=34%	20h	BI-3802
GSE7460_FOXP3_MUT_VS_HET_ACT_TCONV_UP	102	0.150509	1.82032	0.0101833	0.0478997	1	5945	tags=67%, list=52%, signal=137%	20h	BI-3802
GSE15330_MEGAKARYOCYTE_ERYTHROID_VS_GRANULOCYTE_MONOCYTE_PROGENITOR_UP	122	0.142288	1.8203	0.0188679	0.0478641	1	5445	tags=61%, list=47%, signal=116%	20h	BI-3802
GSE40274_IRF4_VS_FOXP3_AND_IRF4_TRANSDUCED_ACTIVATED_CD4_TCELL_UP	153	0.127071	1.81843	0.00757576	0.0483194	1	5918	tags=64%, list=52%, signal=130%	20h	BI-3802
GSE24142_EARLY_THYMIC_PROGENITOR_VS_DN2_THYMOCYTE_FETAL_UP	111	0.152543	1.81829	0.0160643	0.0483102	1	4267	tags=52%, list=37%, signal=82%	20h	BI-3802
GSE37532_VISCERAL_ADIPOSE_TISSUE_VS_LN_DERIVED_TREG_CD4_TCELL_DN	101	0.153267	1.81814	0.00612245	0.0483205	1	5648	tags=64%, list=49%, signal=125%	20h	BI-3802
GSE14000_UNSTIM_VS_4H_LPS_DC_TRANSLATED_RNA_DN	92	0.15901	1.81808	0.0106383	0.0483086	1	1184	tags=26%, list=10%, signal=29%	20h	BI-3802
GSE4748_CYANOBACTERIUM_LPSLIKE_VS_LPS_AND_CYANOBACTERIUM_LPSLIKE_STIM_DC_3H_UP	138	0.134211	1.81767	0.0116959	0.048385	1	2805	tags=38%, list=24%, signal=49%	20h	BI-3802
GO_POST_GOLGI_VESICLE_MEDIATED_TRANSPORT	71	0.183587	1.81602	0.0140281	0.0487815	1	6156	tags=72%, list=54%, signal=154%	20h	BI-3802
GO_REGULATION_OF_ALPHA_BETA_T_CELL_DIFFERENTIATION	26	0.296748	1.81506	0.0208729	0.0489896	1	2784	tags=54%, list=24%, signal=71%	20h	BI-3802
GSE32986_GMCSF_AND_CURDLAN_LOWDOSE_VS_GMCSF_AND_CURDLAN_HIGHDOSE_STIM_DC_DN	75	0.177065	1.81495	0.0160321	0.048978	1	3493	tags=48%, list=30%, signal=69%	20h	BI-3802
GSE40068_CXCR5NEG_BCL6NEG_CD4_TCELL_VS_CXCR5POS_BCL6NEG_TFH_DN	118	0.143247	1.81457	0.02	0.049036	1	4115	tags=50%, list=36%, signal=77%	20h	BI-3802
GO_REGULATION_OF_INNATE_IMMUNE_RESPONSE	241	0.101045	1.81436	0.012605	0.04905	1	8636	tags=85%, list=75%, signal=335%	20h	BI-3802
GO_MYOFIBRIL_ASSEMBLY	21	0.333844	1.81374	0.00992064	0.0491693	1	3283	tags=62%, list=29%, signal=87%	20h	BI-3802
GSE37301_PRO_BCELL_VS_RAG2_KO_NK_CELL_UP	130	0.136904	1.81366	0.0252918	0.0491481	1	6310	tags=68%, list=55%, signal=150%	20h	BI-3802
GO_CELL_CHEMOTAXIS	49	0.216183	1.81325	0.0100604	0.0492209	1	1043	tags=31%, list=9%, signal=34%	20h	BI-3802
GSE10240_IL22_VS_IL22_AND_IL17_STIM_PRIMARY_BRONCHIAL_EPITHELIAL_CELLS_DN	135	0.135486	1.81117	0.0185185	0.0497721	1	7227	tags=76%, list=63%, signal=203%	20h	BI-3802
GO_I_KAPPAB_KINASE_NF_KAPPAB_SIGNALING	59	0.201477	1.81088	0.0118812	0.0498117	1	5291	tags=66%, list=46%, signal=122%	20h	BI-3802
GO_FC_EPSILON_RECEPTOR_SIGNALING_PATHWAY	116	0.142806	1.80988	0.0171429	0.0500721	1	8478	tags=88%, list=74%, signal=332%	20h	BI-3802
GSE1460_NAIVE_CD4_TCELL_CORD_BLOOD_VS_THYMIC_STROMAL_CELL_UP	119	0.144074	1.80972	0.00998004	0.0500719	1	5892	tags=66%, list=51%, signal=133%	20h	BI-3802
GO_HEMATOPOIETIC_PROGENITOR_CELL_DIFFERENTIATION	64	0.187508	1.80938	0.0220884	0.0501157	1	3422	tags=48%, list=30%, signal=69%	20h	BI-3802
GSE32533_MIR17_KO_VS_MIR17_OVEREXPRESS_ACT_CD4_TCELL_DN	110	0.146749	1.80933	0.0139442	0.050092	1	4074	tags=50%, list=35%, signal=77%	20h	BI-3802
GSE5589_LPS_VS_LPS_AND_IL6_STIM_MACROPHAGE_45MIN_UP	162	0.124438	1.80866	0.0262626	0.0502358	1	6604	tags=70%, list=57%, signal=162%	20h	BI-3802
GO_N_GLYCAN_PROCESSING	15	0.40061	1.80809	0.014	0.0503568	1	4594	tags=80%, list=40%, signal=133%	20h	BI-3802
GSE19941_UNSTIM_VS_LPS_STIM_IL10_KO_MACROPHAGE_UP	97	0.158212	1.80796	0.012	0.0503556	1	3290	tags=44%, list=29%, signal=62%	20h	BI-3802
GO_NUCLEOPHAGY	17	0.353362	1.80699	0.00798403	0.0505683	1	6759	tags=94%, list=59%, signal=228%	20h	BI-3802
GSE9988_LPS_VS_CTRL_TREATED_MONOCYTE_DN	181	0.116616	1.80695	0.00787402	0.0505365	1	7504	tags=77%, list=65%, signal=218%	20h	BI-3802
GSE9006_HEALTHY_VS_TYPE_2_DIABETES_PBMC_AT_DX_DN	128	0.141806	1.80659	0.0161943	0.0506065	1	6736	tags=73%, list=59%, signal=174%	20h	BI-3802
GSE29949_MICROGLIA_VS_DC_BRAIN_DN	98	0.156184	1.80657	0.00773694	0.0505678	1	4082	tags=51%, list=36%, signal=78%	20h	BI-3802
GSE1460_NAIVE_CD4_TCELL_ADULT_BLOOD_VS_THYMIC_STROMAL_CELL_UP	151	0.128006	1.80636	0.012024	0.0505888	1	6309	tags=68%, list=55%, signal=148%	20h	BI-3802
GO_VIRION_ASSEMBLY	32	0.265999	1.80595	0.0203327	0.0506627	1	7364	tags=91%, list=64%, signal=252%	20h	BI-3802
GSE19941_LPS_VS_LPS_AND_IL10_STIM_IL10_KO_NFKBP50_KO_MACROPHAGE_UP	115	0.142368	1.80578	0.0136452	0.0506682	1	7072	tags=76%, list=62%, signal=195%	20h	BI-3802
GSE3920_IFNA_VS_IFNB_TREATED_ENDOTHELIAL_CELL_DN	92	0.162567	1.8054	0.0208333	0.0507281	1	6264	tags=71%, list=55%, signal=154%	20h	BI-3802
GSE21063_CTRL_VS_ANTI_IGM_STIM_BCELL_8H_UP	81	0.171655	1.8052	0.0223124	0.0507397	1	2438	tags=38%, list=21%, signal=48%	20h	BI-3802
GO_PLATELET_ACTIVATION	77	0.173588	1.80502	0.00974659	0.0507486	1	4882	tags=60%, list=42%, signal=103%	20h	BI-3802
GO_RESPONSE_TO_GROWTH_HORMONE	17	0.35652	1.80438	0.0135659	0.0508663	1	5371	tags=82%, list=47%, signal=154%	20h	BI-3802
GSE37416_0H_VS_6H_F_TULARENSIS_LVS_NEUTROPHIL_UP	164	0.121384	1.80399	0.0229446	0.0509286	1	5280	tags=58%, list=46%, signal=106%	20h	BI-3802
GSE6269_FLU_VS_STAPH_AUREUS_INF_PBMC_UP	158	0.12507	1.80314	0.0135659	0.0511147	1	2945	tags=38%, list=26%, signal=50%	20h	BI-3802
GSE3982_NEUTROPHIL_VS_CENT_MEMORY_CD4_TCELL_UP	148	0.130259	1.80235	0.0160321	0.0512625	1	8226	tags=84%, list=72%, signal=293%	20h	BI-3802
GSE360_T_GONDII_VS_B_MALAYI_HIGH_DOSE_DC_UP	107	0.150896	1.80162	0.0225873	0.051411	1	1825	tags=31%, list=16%, signal=36%	20h	BI-3802
GSE14000_UNSTIM_VS_16H_LPS_DC_DN	146	0.130389	1.80155	0.0130719	0.0513882	1	2140	tags=32%, list=19%, signal=38%	20h	BI-3802
GO_REGULATION_OF_CYCLIC_NUCLEOTIDE_METABOLIC_PROCESS	48	0.21633	1.80042	0.0207039	0.05168	1	2790	tags=46%, list=24%, signal=60%	20h	BI-3802
KAECH_NAIVE_VS_DAY8_EFF_CD8_TCELL_UP	163	0.124331	1.79956	0.00814664	0.0518769	1	3948	tags=47%, list=34%, signal=70%	20h	BI-3802
KEGG_TYPE_I_DIABETES_MELLITUS	20	0.337576	1.79923	0.013834	0.0519158	1	4170	tags=70%, list=36%, signal=110%	20h	BI-3802
GO_NEGATIVE_REGULATION_OF_PROTEIN_SECRETION	48	0.223158	1.79833	0.0176471	0.0521157	1	3430	tags=52%, list=30%, signal=74%	20h	BI-3802
GSE4748_LPS_VS_LPS_AND_CYANOBACTERIUM_LPSLIKE_STIM_DC_3H_UP	128	0.1371	1.79803	0.0179283	0.0521621	1	6969	tags=74%, list=61%, signal=187%	20h	BI-3802
GSE16522_ANTI_CD3CD28_STIM_VS_UNSTIM_NAIVE_CD8_TCELL_DN	159	0.122752	1.79752	0.0165631	0.0522528	1	3233	tags=40%, list=28%, signal=55%	20h	BI-3802
GSE34156_NOD2_LIGAND_VS_TLR1_TLR2_LIGAND_6H_TREATED_MONOCYTE_UP	139	0.130881	1.79669	0.0200401	0.0524511	1	4961	tags=56%, list=43%, signal=98%	20h	BI-3802
GO_NEGATIVE_REGULATION_OF_CHEMOTAXIS	22	0.320505	1.79659	0.019802	0.0524363	1	3113	tags=59%, list=27%, signal=81%	20h	BI-3802
GSE3920_UNTREATED_VS_IFNA_TREATED_ENDOTHELIAL_CELL_UP	122	0.135615	1.79634	0.0151229	0.0524755	1	7687	tags=80%, list=67%, signal=240%	20h	BI-3802
GSE2770_UNTREATED_VS_TGFB_AND_IL4_TREATED_ACT_CD4_TCELL_4H_DN	73	0.186743	1.79538	0.0190476	0.0527115	1	6996	tags=79%, list=61%, signal=202%	20h	BI-3802
GO_RESPONSE_TO_WOUNDING	265	0.0971131	1.79501	0.0121704	0.0527793	1	4242	tags=46%, list=37%, signal=72%	20h	BI-3802
GSE6259_FLT3L_INDUCED_DEC205_POS_DC_VS_BCELL_UP	83	0.169438	1.7949	0.010101	0.052765	1	3742	tags=49%, list=33%, signal=73%	20h	BI-3802
GSE36392_TYPE_2_MYELOID_VS_MAC_IL25_TREATED_LUNG_UP	56	0.203913	1.79347	0.0126316	0.0531224	1	4028	tags=55%, list=35%, signal=85%	20h	BI-3802
GSE23114_WT_VS_SLE2C1_MOUSE_SPLEEN_B1A_BCELL_DN	137	0.129865	1.79309	0.00990099	0.0531989	1	5318	tags=59%, list=46%, signal=109%	20h	BI-3802
GSE25677_MPL_VS_MPL_AND_R848_STIM_BCELL_DN	71	0.183777	1.79248	0.0121704	0.0533372	1	5992	tags=70%, list=52%, signal=146%	20h	BI-3802
GSE40666_NAIVE_VS_EFFECTOR_CD8_TCELL_UP	141	0.129341	1.79208	0.0141129	0.0534142	1	7006	tags=74%, list=61%, signal=187%	20h	BI-3802
GO_MUSCLE_ORGAN_DEVELOPMENT	122	0.144032	1.79185	0.024948	0.0534327	1	4295	tags=52%, list=37%, signal=82%	20h	BI-3802
GSE16385_MONOCYTE_VS_MACROPHAGE_DN	93	0.158686	1.7911	0.0193798	0.0536172	1	5974	tags=68%, list=52%, signal=140%	20h	BI-3802
GSE39382_IL3_VS_IL3_IL33_TREATED_MAST_CELL_UP	179	0.115199	1.78956	0.0176817	0.0540042	1	8838	tags=88%, list=77%, signal=376%	20h	BI-3802
GSE2706_UNSTIM_VS_2H_R848_DC_DN	116	0.141187	1.78947	0.012474	0.0539848	1	1959	tags=31%, list=17%, signal=37%	20h	BI-3802
GSE20366_CD103_KLRG1_DP_VS_DN_TREG_DN	121	0.138005	1.78936	0.0321285	0.0539808	1	5362	tags=60%, list=47%, signal=112%	20h	BI-3802
GO_REGULATION_OF_TYPE_I_INTERFERON_MEDIATED_SIGNALING_PATHWAY	22	0.320505	1.78924	0.0162272	0.0539683	1	3113	tags=59%, list=27%, signal=81%	20h	BI-3802
GO_REGULATION_OF_NF_KAPPAB_IMPORT_INTO_NUCLEUS	29	0.275552	1.78829	0.0138889	0.0541805	1	2784	tags=52%, list=24%, signal=68%	20h	BI-3802
KEGG_ACUTE_MYELOID_LEUKEMIA	46	0.22075	1.78782	0.0141988	0.0542582	1	5216	tags=67%, list=45%, signal=123%	20h	BI-3802
GSE13484_12H_UNSTIM_VS_YF17D_VACCINE_STIM_PBMC_DN	114	0.144885	1.78678	0.0224033	0.054521	1	3995	tags=49%, list=35%, signal=75%	20h	BI-3802
GSE21063_CTRL_VS_ANTI_IGM_STIM_BCELL_NFATC1_KO_8H_UP	147	0.127784	1.78627	0.0141414	0.0546295	1	7382	tags=77%, list=64%, signal=212%	20h	BI-3802
GO_REGULATION_OF_LYMPHOCYTE_MIGRATION	15	0.390675	1.78544	0.01875	0.0548472	1	3176	tags=67%, list=28%, signal=92%	20h	BI-3802
GSE6674_ANTI_IGM_VS_PL2_3_STIM_BCELL_UP	166	0.11883	1.7839	0.021645	0.0552379	1	7790	tags=80%, list=68%, signal=243%	20h	BI-3802
GSE21360_SECONDARY_VS_QUATERNARY_MEMORY_CD8_TCELL_DN	119	0.139065	1.78377	0.0139165	0.0552362	1	1604	tags=28%, list=14%, signal=32%	20h	BI-3802
GSE21670_TGFB_VS_IL6_TREATED_CD4_TCELL_UP	78	0.176245	1.78328	0.0180723	0.0553277	1	5795	tags=68%, list=50%, signal=136%	20h	BI-3802
GSE45365_WT_VS_IFNAR_KO_BCELL_UP	124	0.136555	1.78308	0.0161943	0.0553437	1	8547	tags=88%, list=74%, signal=339%	20h	BI-3802
GO_EPITHELIAL_CELL_DEVELOPMENT	92	0.160648	1.78286	0.0116505	0.0553519	1	7285	tags=79%, list=63%, signal=215%	20h	BI-3802
GSE22886_NEUTROPHIL_VS_DC_UP	76	0.17369	1.78174	0.0254902	0.0556619	1	6634	tags=75%, list=58%, signal=176%	20h	BI-3802
GSE15330_WT_VS_IKAROS_KO_LYMPHOID_MULTIPOTENT_PROGENITOR_UP	163	0.121024	1.77919	0.02537	0.0564146	1	7510	tags=77%, list=65%, signal=220%	20h	BI-3802
KEGG_PRIMARY_IMMUNODEFICIENCY	23	0.314782	1.77758	0.0127389	0.0568535	1	4882	tags=74%, list=42%, signal=128%	20h	BI-3802
GSE3982_NEUTROPHIL_VS_EFF_MEMORY_CD4_TCELL_UP	153	0.120914	1.77747	0.0196078	0.0568414	1	6138	tags=65%, list=53%, signal=138%	20h	BI-3802
GSE27786_NKCELL_VS_NEUTROPHIL_DN	109	0.14849	1.7768	0.0117647	0.0569847	1	6215	tags=69%, list=54%, signal=148%	20h	BI-3802
GSE13411_NAIVE_VS_SWITCHED_MEMORY_BCELL_DN	156	0.122599	1.77588	0.0142857	0.0572337	1	7006	tags=73%, list=61%, signal=185%	20h	BI-3802
GSE26495_NAIVE_VS_PD1LOW_CD8_TCELL_DN	128	0.134043	1.77498	0.0185185	0.0574508	1	4221	tags=50%, list=37%, signal=78%	20h	BI-3802
GSE14415_ACT_TCONV_VS_ACT_NATURAL_TREG_UP	115	0.141259	1.77259	0.0246212	0.0581271	1	3188	tags=42%, list=28%, signal=57%	20h	BI-3802
GO_MYELOID_LEUKOCYTE_MIGRATION	26	0.29442	1.77186	0.0354331	0.0583079	1	1043	tags=38%, list=9%, signal=42%	20h	BI-3802
GSE42021_CD24INT_TREG_VS_CD24INT_TCONV_THYMUS_UP	181	0.112779	1.77083	0.0200803	0.0585873	1	3929	tags=45%, list=34%, signal=68%	20h	BI-3802
GSE28783_ANTI_MIR33_VS_UNTREATED_ATHEROSCLEROSIS_MACROPHAGE_DN	101	0.147463	1.76982	0.0171429	0.0588706	1	4804	tags=56%, list=42%, signal=96%	20h	BI-3802
GO_CYTOKINE_SECRETION	21	0.320815	1.76958	0.0145228	0.0588951	1	1791	tags=48%, list=16%, signal=56%	20h	BI-3802
GSE12845_NAIVE_VS_DARKZONE_GC_TONSIL_BCELL_UP	134	0.132705	1.7694	0.00986193	0.0589114	1	4237	tags=50%, list=37%, signal=78%	20h	BI-3802
GSE1740_MCSF_VS_MCSF_AND_IFNG_DAY2_DERIVED_MACROPHAGE_UP	93	0.152912	1.76936	0.0158103	0.058877	1	2704	tags=39%, list=24%, signal=50%	20h	BI-3802
GSE12366_NAIVE_VS_MEMORY_BCELL_UP	109	0.142248	1.76889	0.0078125	0.0589836	1	2702	tags=38%, list=24%, signal=49%	20h	BI-3802
GSE40273_XBP1_KO_VS_WT_TREG_DN	140	0.126488	1.76799	0.0307377	0.0592164	1	6196	tags=66%, list=54%, signal=142%	20h	BI-3802
GSE3720_UNSTIM_VS_LPS_STIM_VD1_GAMMADELTA_TCELL_DN	84	0.163097	1.7664	0.026971	0.0597107	1	6893	tags=76%, list=60%, signal=189%	20h	BI-3802
GSE33162_UNTREATED_VS_4H_LPS_STIM_HDAC3_HET_MACROPHAGE_UP	134	0.130898	1.76592	0.0136986	0.0598084	1	4772	tags=54%, list=42%, signal=92%	20h	BI-3802
GSE26488_WT_VS_HDAC7_DELTAP_TG_OT2_THYMOCYTE_WITH_PEPTIDE_INJECTION_UP	97	0.153237	1.7649	0.021611	0.0600833	1	7611	tags=81%, list=66%, signal=239%	20h	BI-3802
GSE17721_ALL_VS_24H_PAM3CSK4_BMDC_DN	139	0.12869	1.76412	0.0197628	0.0602835	1	8375	tags=86%, list=73%, signal=312%	20h	BI-3802
GSE25088_CTRL_VS_IL4_AND_ROSIGLITAZONE_STIM_MACROPHAGE_UP	121	0.141018	1.76288	0.0227273	0.0605981	1	4758	tags=55%, list=41%, signal=94%	20h	BI-3802
GO_ADHERENS_JUNCTION_ASSEMBLY	20	0.32694	1.76146	0.0302419	0.0610145	1	6590	tags=90%, list=57%, signal=211%	20h	BI-3802
GO_NEGATIVE_REGULATION_OF_SECRETION	82	0.165992	1.76082	0.0143443	0.0611616	1	3430	tags=46%, list=30%, signal=66%	20h	BI-3802
GO_REGULATION_OF_VASOCONSTRICTION	16	0.360108	1.76049	0.0161943	0.0612245	1	894	tags=44%, list=8%, signal=47%	20h	BI-3802
GO_ORGANIC_CYCLIC_COMPOUND_CATABOLIC_PROCESS	319	0.0855206	1.75904	0.0199203	0.0616426	1	3546	tags=39%, list=31%, signal=55%	20h	BI-3802
GSE17301_IFNA2_VS_IFNA2_AND_ACD3_ACD28_STIM_CD8_TCELL_UP	162	0.115715	1.75896	0.0248447	0.0616246	1	5568	tags=60%, list=48%, signal=115%	20h	BI-3802
GSE19198_CTRL_VS_IL21_TREATED_TCELL_24H_DN	153	0.123887	1.75767	0.0240964	0.0619869	1	5879	tags=63%, list=51%, signal=128%	20h	BI-3802
GSE27786_LSK_VS_MONO_MAC_DN	120	0.140084	1.75654	0.0227704	0.0623179	1	6928	tags=74%, list=60%, signal=185%	20h	BI-3802
GSE5142_HTERT_TRANSDUCED_VS_CTRL_CD8_TCELL_LATE_PASSAGE_CLONE_DN	155	0.121966	1.75624	0.0220441	0.062361	1	5214	tags=57%, list=45%, signal=104%	20h	BI-3802
GO_T_CELL_PROLIFERATION	23	0.296867	1.75594	0.0156863	0.0624095	1	5587	tags=78%, list=49%, signal=152%	20h	BI-3802
GSE37301_COMMON_LYMPHOID_PROGENITOR_VS_GRAN_MONO_PROGENITOR_DN	104	0.149448	1.75573	0.0217391	0.0624203	1	6252	tags=69%, list=54%, signal=150%	20h	BI-3802
GO_REGULATION_OF_REACTIVE_OXYGEN_SPECIES_METABOLIC_PROCESS	88	0.159701	1.75505	0.0176471	0.062625	1	1834	tags=32%, list=16%, signal=38%	20h	BI-3802
GSE7460_WT_VS_FOXP3_HET_ACT_TCONV_UP	137	0.131142	1.75439	0.0252918	0.0627883	1	3710	tags=45%, list=32%, signal=66%	20h	BI-3802
GSE5679_CTRL_VS_RARA_AGONIST_AM580_TREATED_DC_DN	136	0.1284	1.75434	0.0210526	0.0627581	1	5131	tags=57%, list=45%, signal=102%	20h	BI-3802
GSE13411_IGM_VS_SWITCHED_MEMORY_BCELL_DN	155	0.121052	1.75389	0.0201613	0.0628911	1	7893	tags=81%, list=69%, signal=254%	20h	BI-3802
GSE9988_ANTI_TREM1_VS_LPS_MONOCYTE_UP	149	0.121503	1.75376	0.00976562	0.06289	1	3325	tags=41%, list=29%, signal=57%	20h	BI-3802
GSE16755_CTRL_VS_IFNA_TREATED_MAC_DN	120	0.136038	1.7537	0.018622	0.0628663	1	2761	tags=38%, list=24%, signal=49%	20h	BI-3802
GSE27786_CD4_TCELL_VS_NKCELL_DN	158	0.121179	1.75356	0.0272374	0.0628653	1	6407	tags=68%, list=56%, signal=151%	20h	BI-3802
GSE3982_DC_VS_BASOPHIL_DN	154	0.124234	1.75351	0.0214008	0.062827	1	6574	tags=69%, list=57%, signal=160%	20h	BI-3802
GSE12845_IGD_POS_BLOOD_VS_PRE_GC_TONSIL_BCELL_UP	150	0.122892	1.75319	0.028169	0.0628876	1	7108	tags=74%, list=62%, signal=192%	20h	BI-3802
GSE25677_MPL_VS_MPL_AND_R848_STIM_BCELL_UP	124	0.135702	1.75264	0.0280561	0.062998	1	3275	tags=42%, list=29%, signal=58%	20h	BI-3802
GO_CIRCULATORY_SYSTEM_DEVELOPMENT	394	0.0778481	1.75186	0.0218254	0.0632177	1	3947	tags=42%, list=34%, signal=62%	20h	BI-3802
GSE14308_TH1_VS_INDUCED_TREG_UP	149	0.122635	1.75129	0.0179283	0.0633623	1	7939	tags=81%, list=69%, signal=259%	20h	BI-3802
GSE37532_VISCERAL_ADIPOSE_TISSUE_VS_LN_DERIVED_TREG_CD4_TCELL_UP	127	0.131205	1.75118	0.0184805	0.0633407	1	7103	tags=75%, list=62%, signal=194%	20h	BI-3802
GO_LIPID_OXIDATION	52	0.207584	1.7508	0.0182556	0.0634377	1	7126	tags=83%, list=62%, signal=217%	20h	BI-3802
GSE34392_ST2_KO_VS_WT_DAY8_LCMV_EFFECTOR_CD8_TCELL_UP	159	0.12162	1.75039	0.0225873	0.0635237	1	4113	tags=48%, list=36%, signal=73%	20h	BI-3802
GSE12845_IGD_NEG_BLOOD_VS_DARKZONE_GC_TONSIL_BCELL_UP	143	0.123463	1.7487	0.0125523	0.0640508	1	3178	tags=40%, list=28%, signal=54%	20h	BI-3802
GSE18791_UNSTIM_VS_NEWCATSLE_VIRUS_DC_1H_UP	37	0.236039	1.74792	0.0262626	0.0642506	1	3817	tags=57%, list=33%, signal=85%	20h	BI-3802
GSE41176_WT_VS_TAK1_KO_ANTI_IGM_STIM_BCELL_24H_DN	156	0.119718	1.74777	0.0228571	0.0642503	1	6965	tags=72%, list=61%, signal=181%	20h	BI-3802
GSE27896_HDAC6_KO_VS_WT_TREG_UP	137	0.127781	1.74728	0.008	0.064379	1	5761	tags=63%, list=50%, signal=124%	20h	BI-3802
GO_POSITIVE_REGULATION_OF_AUTOPHAGY	63	0.185551	1.74651	0.0155945	0.0646058	1	6633	tags=76%, list=58%, signal=179%	20h	BI-3802
GSE16697_CD4_TCELL_VS_TFH_CD4_TCELL_DN	132	0.12954	1.74623	0.0210526	0.0646516	1	4882	tags=55%, list=42%, signal=95%	20h	BI-3802
GO_NEGATIVE_REGULATION_OF_DEFENSE_RESPONSE	73	0.177425	1.74577	0.0216535	0.0647515	1	6158	tags=71%, list=54%, signal=153%	20h	BI-3802
GO_SUPEROXIDE_METABOLIC_PROCESS	18	0.337343	1.74538	0.0251938	0.0648432	1	1874	tags=50%, list=16%, signal=60%	20h	BI-3802
GSE2770_IL12_ACT_VS_ACT_CD4_TCELL_2H_UP	123	0.135555	1.74509	0.0181452	0.0648793	1	5184	tags=59%, list=45%, signal=106%	20h	BI-3802
GSE2770_UNTREATED_VS_TGFB_AND_IL4_TREATED_ACT_CD4_TCELL_4H_UP	149	0.122951	1.74452	0.0277778	0.0650176	1	5622	tags=61%, list=49%, signal=118%	20h	BI-3802
GO_REGULATION_OF_ENDOCYTOSIS	113	0.139141	1.74434	0.0130841	0.0650255	1	7669	tags=81%, list=67%, signal=240%	20h	BI-3802
GSE41867_DAY8_VS_DAY15_LCMV_CLONE13_EFFECTOR_CD8_TCELL_UP	163	0.116508	1.74377	0.0196464	0.0651726	1	4953	tags=55%, list=43%, signal=95%	20h	BI-3802
GO_TAXIS	175	0.115568	1.74353	0.0164948	0.065194	1	1055	tags=21%, list=9%, signal=22%	20h	BI-3802
GSE17721_0.5H_VS_24H_CPG_BMDC_DN	123	0.134338	1.74347	0.0184426	0.0651641	1	5011	tags=57%, list=44%, signal=100%	20h	BI-3802
GSE6269_HEALTHY_VS_E_COLI_INF_PBMC_DN	73	0.173856	1.74242	0.023622	0.065482	1	2736	tags=41%, list=24%, signal=54%	20h	BI-3802
GSE23568_CTRL_VS_ID3_TRANSDUCED_CD8_TCELL_UP	157	0.121168	1.74191	0.0202429	0.0655928	1	8213	tags=83%, list=71%, signal=289%	20h	BI-3802
GO_NEGATIVE_REGULATION_OF_LYMPHOCYTE_DIFFERENTIATION	20	0.322624	1.74155	0.0244361	0.0656666	1	4916	tags=75%, list=43%, signal=131%	20h	BI-3802
GSE35435_RESTING_VS_IL4_TREATED_MACROPHAGE_UP	145	0.124083	1.74118	0.019305	0.0657402	1	5723	tags=62%, list=50%, signal=122%	20h	BI-3802
GSE46606_IRF4HIGH_VS_IRF4MID_CD40L_IL2_IL5_DAY1_STIMULATED_BCELL_DN	93	0.154342	1.74114	0.0310078	0.0657068	1	3429	tags=45%, list=30%, signal=64%	20h	BI-3802
GSE13485_DAY1_VS_DAY7_YF17D_VACCINE_PBMC_DN	128	0.132778	1.74028	0.015748	0.0659379	1	2081	tags=31%, list=18%, signal=38%	20h	BI-3802
GSE5589_LPS_VS_LPS_AND_IL10_STIM_MACROPHAGE_180MIN_UP	130	0.13213	1.74019	0.01341	0.0659235	1	3094	tags=40%, list=27%, signal=54%	20h	BI-3802
GO_ENDOSOME_TO_LYSOSOME_TRANSPORT	34	0.251551	1.74014	0.019084	0.0658932	1	4214	tags=62%, list=37%, signal=97%	20h	BI-3802
GO_REGULATION_OF_ERBB_SIGNALING_PATHWAY	48	0.215729	1.73991	0.0208768	0.0659147	1	5430	tags=69%, list=47%, signal=130%	20h	BI-3802
GO_REGULATION_OF_WOUND_HEALING	49	0.205427	1.73897	0.0154739	0.0661888	1	2573	tags=43%, list=22%, signal=55%	20h	BI-3802
GSE14350_IL2RB_KO_VS_WT_TREG_DN	118	0.13792	1.73653	0.0182927	0.0669549	1	1936	tags=31%, list=17%, signal=36%	20h	BI-3802
GSE8921_UNSTIM_VS_TLR1_2_STIM_MONOCYTE_3H_DN	155	0.119231	1.73614	0.0178218	0.0670541	1	7543	tags=77%, list=66%, signal=222%	20h	BI-3802
GSE32164_RESTING_DIFFERENTIATED_VS_ALTERNATIVELY_ACT_M2_MACROPHAGE_DN	155	0.121798	1.73586	0.027668	0.0670934	1	6995	tags=73%, list=61%, signal=184%	20h	BI-3802
GSE21063_WT_VS_NFATC1_KO_BCELL_UP	106	0.143802	1.73541	0.0278884	0.067216	1	3023	tags=41%, list=26%, signal=55%	20h	BI-3802
GSE27786_LSK_VS_NEUTROPHIL_DN	131	0.130219	1.73496	0.0184805	0.0673133	1	6940	tags=73%, list=60%, signal=183%	20h	BI-3802
GSE36476_CTRL_VS_TSST_ACT_16H_MEMORY_CD4_TCELL_OLD_UP	136	0.127474	1.7347	0.0261569	0.0673439	1	5226	tags=58%, list=45%, signal=105%	20h	BI-3802
GSE9960_HEALTHY_VS_GRAM_POS_SEPSIS_PBMC_DN	120	0.137005	1.73446	0.0237154	0.0673904	1	4665	tags=54%, list=41%, signal=90%	20h	BI-3802
GO_POSITIVE_REGULATION_OF_STRESS_ACTIVATED_PROTEIN_KINASE_SIGNALING_CASCADE	82	0.164427	1.73423	0.01417	0.0674295	1	2467	tags=38%, list=21%, signal=48%	20h	BI-3802
GSE29618_MONOCYTE_VS_PDC_DAY7_FLU_VACCINE_DN	155	0.119356	1.73308	0.0286885	0.067766	1	3761	tags=45%, list=33%, signal=65%	20h	BI-3802
GSE36476_CTRL_VS_TSST_ACT_40H_MEMORY_CD4_TCELL_OLD_UP	131	0.127918	1.73259	0.017341	0.0678937	1	3984	tags=47%, list=35%, signal=72%	20h	BI-3802
GSE9878_CTRL_VS_EBF_TRANSDUCED_PAX5_KO_PRO_BCELL_UP	120	0.131772	1.73053	0.0317164	0.0685412	1	6448	tags=69%, list=56%, signal=156%	20h	BI-3802
GSE17721_LPS_VS_CPG_1H_BMDC_DN	139	0.126746	1.72884	0.0225873	0.0691302	1	3768	tags=45%, list=33%, signal=67%	20h	BI-3802
GO_ENDOTHELIUM_DEVELOPMENT	47	0.211674	1.72772	0.0258964	0.0694838	1	7600	tags=87%, list=66%, signal=257%	20h	BI-3802
GO_EXOCYTOSIS	161	0.116848	1.72639	0.0235294	0.0699057	1	6811	tags=71%, list=59%, signal=171%	20h	BI-3802
GSE360_L_MAJOR_VS_T_GONDII_MAC_UP	95	0.153927	1.72577	0.026694	0.07008	1	7437	tags=80%, list=65%, signal=225%	20h	BI-3802
GSE12845_NAIVE_VS_PRE_GC_TONSIL_BCELL_UP	144	0.126014	1.72494	0.0238569	0.0703132	1	8623	tags=88%, list=75%, signal=346%	20h	BI-3802
GSE17721_CTRL_VS_POLYIC_4H_BMDC_DN	121	0.131911	1.72492	0.0252427	0.0702676	1	6096	tags=66%, list=53%, signal=139%	20h	BI-3802
GSE35685_CD34POS_CD38NEG_VS_CD34POS_CD10NEG_CD62LPOS_BONE_MARROW_DN	124	0.134066	1.72474	0.027668	0.070277	1	7834	tags=81%, list=68%, signal=253%	20h	BI-3802
GO_RESPONSE_TO_FLUID_SHEAR_STRESS	23	0.304477	1.72431	0.0316832	0.0703873	1	7498	tags=96%, list=65%, signal=275%	20h	BI-3802
GSE16451_CTRL_VS_WEST_EQUINE_ENC_VIRUS_MATURE_NEURON_CELL_LINE_DN	131	0.12812	1.72367	0.0182556	0.0705663	1	9332	tags=94%, list=81%, signal=494%	20h	BI-3802
GSE17721_CTRL_VS_GARDIQUIMOD_24H_BMDC_UP	150	0.122822	1.72344	0.0217822	0.0705879	1	6113	tags=65%, list=53%, signal=138%	20h	BI-3802
GO_VESICLE_LOCALIZATION	148	0.124905	1.72291	0.0345528	0.0707362	1	7588	tags=78%, list=66%, signal=228%	20h	BI-3802
GSE1740_UNSTIM_VS_IFNA_STIMULATED_MCSF_DERIVED_MACROPHAGE_DN	112	0.137468	1.72254	0.0288462	0.0708121	1	3154	tags=41%, list=27%, signal=56%	20h	BI-3802
GSE12392_WT_VS_IFNAR_KO_CD8A_NEG_SPLEEN_DC_DN	150	0.118095	1.72195	0.0214425	0.0709561	1	4941	tags=55%, list=43%, signal=95%	20h	BI-3802
GSE28737_WT_VS_BCL6_HET_MARGINAL_ZONE_BCELL_UP	129	0.128254	1.72025	0.032	0.0715009	1	5044	tags=57%, list=44%, signal=100%	20h	BI-3802
GO_MYELOID_LEUKOCYTE_MEDIATED_IMMUNITY	20	0.326417	1.71954	0.027027	0.0717065	1	4298	tags=70%, list=37%, signal=112%	20h	BI-3802
GO_MICROTUBULE_BASED_MOVEMENT	138	0.123886	1.71954	0.0295276	0.071654	1	7002	tags=73%, list=61%, signal=185%	20h	BI-3802
GSE1432_1H_VS_24H_IFNG_MICROGLIA_DN	143	0.121326	1.71902	0.0245283	0.0717914	1	1997	tags=29%, list=17%, signal=35%	20h	BI-3802
GSE9988_LOW_LPS_VS_CTRL_TREATED_MONOCYTE_DN	180	0.107501	1.71893	0.0257937	0.0717709	1	7656	tags=77%, list=67%, signal=228%	20h	BI-3802
GO_MUSCLE_ADAPTATION	15	0.36915	1.71892	0.0273973	0.0717184	1	4189	tags=73%, list=36%, signal=115%	20h	BI-3802
GSE42724_NAIVE_BCELL_VS_PLASMABLAST_DN	134	0.125755	1.7189	0.0119522	0.0716754	1	2601	tags=35%, list=23%, signal=45%	20h	BI-3802
GSE17721_12H_VS_24H_LPS_BMDC_UP	134	0.126891	1.71811	0.0258621	0.071892	1	4989	tags=56%, list=43%, signal=98%	20h	BI-3802
GSE30971_2H_VS_4H_LPS_STIM_MACROPHAGE_WBP7_KO_UP	115	0.137242	1.71712	0.0262097	0.0721895	1	4033	tags=49%, list=35%, signal=74%	20h	BI-3802
GO_REGULATION_OF_T_CELL_MEDIATED_IMMUNITY	30	0.25829	1.71634	0.0221774	0.072425	1	2784	tags=50%, list=24%, signal=66%	20h	BI-3802
GSE22886_NAIVE_VS_IGG_IGA_MEMORY_BCELL_DN	157	0.118212	1.71463	0.0209924	0.0729723	1	4880	tags=54%, list=42%, signal=93%	20h	BI-3802
GSE19198_1H_VS_6H_IL21_TREATED_TCELL_UP	50	0.207989	1.71436	0.0270793	0.0730105	1	1756	tags=36%, list=15%, signal=42%	20h	BI-3802
GSE30083_SP2_VS_SP3_THYMOCYTE_DN	107	0.14056	1.71401	0.02079	0.0730935	1	4842	tags=56%, list=42%, signal=96%	20h	BI-3802
GO_BONE_DEVELOPMENT	76	0.167451	1.71365	0.0238569	0.0731924	1	4891	tags=59%, list=43%, signal=102%	20h	BI-3802
GSE3982_MAST_CELL_VS_NEUTROPHIL_DN	134	0.124918	1.71276	0.0282258	0.0734685	1	2782	tags=37%, list=24%, signal=48%	20h	BI-3802
GSE36888_UNTREATED_VS_IL2_TREATED_STAT5_AB_KNOCKIN_TCELL_6H_UP	106	0.142636	1.71256	0.0162272	0.0734877	1	4879	tags=57%, list=42%, signal=97%	20h	BI-3802
GSE34205_RSV_VS_FLU_INF_INFANT_PBMC_DN	124	0.133572	1.7124	0.030888	0.0735015	1	6913	tags=73%, list=60%, signal=182%	20h	BI-3802
GO_RESPONSE_TO_VIRUS	144	0.125958	1.71227	0.034413	0.0735075	1	3118	tags=40%, list=27%, signal=54%	20h	BI-3802
GSE23568_CTRL_TRANSDUCED_VS_WT_CD8_TCELL_DN	136	0.125668	1.71215	0.0163934	0.0734898	1	2374	tags=33%, list=21%, signal=41%	20h	BI-3802
GSE17721_0.5H_VS_4H_POLYIC_BMDC_DN	156	0.117142	1.71204	0.0172745	0.0734836	1	8099	tags=82%, list=70%, signal=274%	20h	BI-3802
KEGG_ENDOCYTOSIS	126	0.12887	1.71171	0.0199601	0.0735552	1	7380	tags=77%, list=64%, signal=213%	20h	BI-3802
GSE17186_NAIVE_VS_CD21LOW_TRANSITIONAL_BCELL_DN	152	0.114305	1.71156	0.0245902	0.0735527	1	6489	tags=68%, list=56%, signal=154%	20h	BI-3802
GSE4590_LARGE_PRE_BCELL_VS_VPREB_POS_LARGE_PRE_BCELL_UP	115	0.138251	1.71135	0.0347648	0.0735862	1	4621	tags=54%, list=40%, signal=89%	20h	BI-3802
GO_GOLGI_TO_ENDOSOME_TRANSPORT	18	0.338128	1.71021	0.0250482	0.0739389	1	5695	tags=83%, list=50%, signal=165%	20h	BI-3802
GSE7348_UNSTIM_VS_LPS_STIM_MACROPHAGE_UP	125	0.134617	1.70903	0.0228137	0.0743107	1	5455	tags=61%, list=47%, signal=114%	20h	BI-3802
GO_CELLULAR_RESPONSE_TO_ACID_CHEMICAL	83	0.159401	1.70899	0.0306122	0.074274	1	5933	tags=67%, list=52%, signal=138%	20h	BI-3802
GO_ENDOTHELIAL_CELL_DEVELOPMENT	30	0.263613	1.70809	0.0227273	0.0745391	1	8468	tags=100%, list=74%, signal=379%	20h	BI-3802
GO_NEGATIVE_REGULATION_OF_DEVELOPMENTAL_PROCESS	374	0.0781568	1.70784	0.0322581	0.0745916	1	3462	tags=38%, list=30%, signal=52%	20h	BI-3802
GSE23505_UNTREATED_VS_4DAY_IL6_IL1_IL23_TREATED_CD4_TCELL_UP	160	0.116543	1.70755	0.0245283	0.0746541	1	8086	tags=82%, list=70%, signal=273%	20h	BI-3802
GO_RIBONUCLEOSIDE_CATABOLIC_PROCESS	17	0.338857	1.70716	0.026749	0.0747472	1	3546	tags=65%, list=31%, signal=93%	20h	BI-3802
[truncated: 3,526 more rows]
